# Supplementary material for: Ethyl 4-[2-(3,5-dimethyl-4-oxo-2,6-diphenyl­piperidin-1-yl)-2-oxoeth­yl]piperazine-1-carboxyl­ate
Source: Acta Crystallogr Sect E Struct Rep Online. 2011 Feb 2;67(Pt 3):o541. doi: 10.1107/S1600536811003412 (PMC3052019; doi:10.1107/S1600536811003412)
Supplement: Supplementary file 1 [file e-67-0o541-sup1.cif]

##############################################################################
###                                                                        ###
###        Electronic paper (Acta Crystallographica Section E)             ###
###                                                                        ###
##############################################################################
#                                                                            #
# This CIF contains the data in a paper accepted for publication in Acta     #
# Crystallographica Section E. It conforms to the requirements of Notes      #
# for Authors for Section E, and has been peer reviewed under the auspices   #
# of the IUCr Commission on Journals.                                        #
#                                                                            #
# Full details of the Crystallographic Information File format               #
# are given in the paper "The Crystallographic Information File (CIF):       #
# a New Standard Archive File for Crystallography" by S. R. Hall, F. H.      #
# Allen and I. D. Brown [Acta Cryst. (1991), A47, 655-685].                  #
#                                                                            #
# The current version of the core CIF dictionary is obtainable from          #
# ftp://ftp.iucr.org/pub/cif_core.dic. The current version number is 2.4.    #
#                                                                            #
# Software is freely available for graphical display of the structure(s) in  #
# this CIF.  For information consult the CIF home page http://www.iucr.org/  #
# cif/home.html                                                              #
#                                                                            #
# This file may be used for bona fide research purposes within the           #
# scientific community so long as proper attribution is given to the journal # 
# article from which it was obtained.                                        #
#                                                                            #
##############################################################################
                                             
data_global
_audit_creation_method     'SHELXL-97'
_journal_date_recd_electronic     2011-01-13
_journal_date_accepted     2011-01-26
_journal_name_full     'Acta Crystallographica, Section E'
_journal_year     2011
_journal_volume     67
_journal_issue      3
_journal_page_first     o541
_journal_page_last     o541
_journal_paper_category     QO
_journal_coeditor_code     ZQ2086
_publ_contact_author_name     'Yeon Tae Jeong'
_publ_contact_author_address
;
Department of Image Science and Engineering,
Pukyong National University, Busan 608-739, Republic of Korea
;
_publ_contact_author_email     'ytjeong@pknu.ac.kr'
_publ_contact_author_phone     '+82 51 629 6411'
_publ_section_title
;\
Ethyl
4-[2-(3,5-dimethyl-4-oxo-2,6-diphenylpiperidin-1-yl)-2-oxoethyl]piperazine-1-\
carboxylate
;
loop_
    _publ_author_name
    _publ_author_address
    'Mannangatty Rani'
;
      Department of Chemistry
      Annamalai University
      Annamalai Nagar 608 002
      Tamil Nadu
      India
;
    'Rajamanickam Ramachandran'
;
      Department of Image Science and Engineering,
      Pukyong National University,
      Busan 608-737, Republic of Korea
;
    'Senthamaraikannan Kabilan'
;
      Department of Chemistry
      Annamalai University
      Annamalai Nagar 608 002
      Tamil Nadu
      India
;
    'Yeon Tae Jeong'
;
     Department of Image Science and Engineering,
     Pukyong National University,
     Busan 608-737, Republic of Korea
;
data_I
_audit_creation_method     SHELXL-97
_chemical_name_systematic
;
Ethyl 4-[2-(3,5-dimethyl-4-oxo-2,6-diphenylpiperidin-1-
yl)-2-oxoethyl]piperazine-1-carboxylate
;
_chemical_name_common     ?
_chemical_formula_moiety     'C28 H35 N3 O4'
_chemical_formula_sum     'C28 H35 N3 O4'
_chemical_formula_iupac     'C28 H35 N3 O4'
_chemical_formula_weight     477.59
_chemical_melting_point     ?
_symmetry_cell_setting     monoclinic
_symmetry_space_group_name_H-M     'P 21/n'
_symmetry_space_group_name_Hall     '-P 2yn'
loop_
    _symmetry_equiv_pos_as_xyz
    'x, y, z'
    '-x+1/2, y+1/2, -z+1/2'
    '-x, -y, -z'
    'x-1/2, -y-1/2, z-1/2'
_cell_length_a     10.9073(3)
_cell_length_b     19.1940(6)
_cell_length_c     12.2246(3)
_cell_angle_alpha     90.00
_cell_angle_beta     91.809(2)
_cell_angle_gamma     90.00
_cell_volume     2558.00(12)
_cell_formula_units_Z     4
_cell_measurement_reflns_used     ?
_cell_measurement_theta_min     1.98
_cell_measurement_theta_max     29.24
_cell_measurement_temperature     293(2)
_exptl_crystal_description     prism
_exptl_crystal_colour     colourless
_exptl_crystal_size_max     0.30
_exptl_crystal_size_mid     0.20
_exptl_crystal_size_min     0.20
_exptl_crystal_density_diffrn     1.240
_exptl_crystal_density_meas     ?
_exptl_crystal_density_method     'not measured'
_exptl_crystal_F_000     1024
_exptl_absorpt_coefficient_mu     0.083
_exptl_absorpt_correction_type     multi-scan
_exptl_absorpt_process_details     '(SADABS; Bruker, 1999)'
_exptl_absorpt_correction_T_min     0.9754
_exptl_absorpt_correction_T_max     0.9835
_exptl_special_details
;
;
_diffrn_ambient_temperature     293(2)
_diffrn_radiation_type     MoK\a
_diffrn_radiation_wavelength     0.71073
_diffrn_radiation_source     'fine-focus sealed tube'
_diffrn_radiation_monochromator     graphite
_diffrn_measurement_device_type     'Bruker Kappa APEXII CCD'
_diffrn_measurement_method     '\w and \f'
_diffrn_detector_area_resol_mean     ?
_diffrn_reflns_number     31692
_diffrn_reflns_av_R_equivalents     0.0285
_diffrn_reflns_av_sigmaI/netI     0.0268
_diffrn_reflns_theta_min     1.98
_diffrn_reflns_theta_max     29.24
_diffrn_reflns_theta_full     29.24
_diffrn_measured_fraction_theta_max     0.999
_diffrn_measured_fraction_theta_full     0.999
_diffrn_reflns_limit_h_min     -14
_diffrn_reflns_limit_h_max     14
_diffrn_reflns_limit_k_min     -26
_diffrn_reflns_limit_k_max     26
_diffrn_reflns_limit_l_min     -16
_diffrn_reflns_limit_l_max     16
_diffrn_standards_number     ?
_diffrn_standards_interval_count     ?
_diffrn_standards_interval_time     ?
_diffrn_standards_decay_%     ?
_refine_special_details
;
Refinement of <i>F</i>^2^ against ALL reflections. The weighted <i>R</i>-factor
<i>wR</i> and goodness of fit <i>S</i> are based on <i>F</i>^2^, conventional
<i>R</i>-factors <i>R</i> are based on <i>F</i>, with <i>F</i> set to zero for
negative <i>F</i>^2^. The threshold expression of <i>F</i>^2^ >
\s(<i>F</i>^2^) is used only for calculating <i>R</i>-factors(gt) <i>etc</i>.
and is not relevant to the choice of reflections for refinement.
<i>R</i>-factors based on <i>F</i>^2^ are statistically about twice as large
as those based on <i>F</i>, and <i>R</i>- factors based on ALL data will be
even larger.
;
_reflns_number_total     6941
_reflns_number_gt     4703
_reflns_threshold_expression     I>2\s(I)
_refine_ls_structure_factor_coef     Fsqd
_refine_ls_matrix_type     full
_refine_ls_R_factor_all     0.0763
_refine_ls_R_factor_gt     0.0466
_refine_ls_wR_factor_gt     0.1211
_refine_ls_wR_factor_ref     0.1415
_refine_ls_goodness_of_fit_ref     1.008
_refine_ls_restrained_S_all     1.008
_refine_ls_number_reflns     6941
_refine_ls_number_parameters     316
_refine_ls_number_restraints     0
_refine_ls_hydrogen_treatment     constr
_refine_ls_weighting_scheme     calc
_refine_ls_weighting_details
         'calc w=1/[\s^2^(Fo^2^)+(0.0676P)^2^+0.4844P] where P=(Fo^2^+2Fc^2^)/3'
_atom_sites_solution_hydrogens     geom
_atom_sites_solution_primary     direct
_atom_sites_solution_secondary     difmap
_refine_ls_shift/su_max     0.000
_refine_ls_shift/su_mean     0.000
_refine_diff_density_max     0.379
_refine_diff_density_min     -0.177
_refine_ls_extinction_method     none
_refine_ls_extinction_coef     ?
loop_
    _atom_type_symbol
    _atom_type_description
    _atom_type_scat_dispersion_real
    _atom_type_scat_dispersion_imag
    _atom_type_scat_source
    'C' 'C' 0.0033 0.0016
                         'International Tables Vol C Tables 4.2.6.8 and 6.1.1.4'
    'H' 'H' 0.0000 0.0000
                         'International Tables Vol C Tables 4.2.6.8 and 6.1.1.4'
    'N' 'N' 0.0061 0.0033
                         'International Tables Vol C Tables 4.2.6.8 and 6.1.1.4'
    'O' 'O' 0.0106 0.0060
                         'International Tables Vol C Tables 4.2.6.8 and 6.1.1.4'
_computing_data_collection     'APEX2 (Bruker, 2004)'
_computing_cell_refinement     'APEX2 and SAINT (Bruker, 2004)'
_computing_data_reduction     'SAINT and XPREP (Bruker, 2004)'
_computing_structure_solution     'SIR92 (Altomare <i>et al.</i>, 1993)'
_computing_structure_refinement     'SHELXL97 (Sheldrick, 2008)'
_computing_molecular_graphics     'ORTEP-3 (Farrugia, 1997)'
_computing_publication_material     'SHELXL97 (Sheldrick, 2008)'
loop_
    _atom_site_type_symbol
    _atom_site_label
    _atom_site_fract_x
    _atom_site_fract_y
    _atom_site_fract_z
    _atom_site_U_iso_or_equiv
    _atom_site_adp_type
    _atom_site_calc_flag
    _atom_site_refinement_flags
    _atom_site_occupancy
    _atom_site_disorder_assembly
    _atom_site_disorder_group
    O O2 0.30276(10) 0.02315(6) 0.45786(8) 0.0474(3) Uani d . 1 . .
    N N1 0.27565(10) 0.01252(6) 0.27464(8) 0.0346(2) Uani d . 1 . .
    O O3 0.83211(11) 0.26851(6) 0.33044(11) 0.0674(4) Uani d . 1 . .
    O O4 0.87576(10) 0.17829(6) 0.44239(10) 0.0594(3) Uani d . 1 . .
    N N2 0.48203(10) 0.12188(6) 0.31107(9) 0.0354(2) Uani d . 1 . .
    N N3 0.72912(11) 0.16692(7) 0.31251(11) 0.0469(3) Uani d . 1 . .
    O O1 0.36909(18) -0.11603(8) 0.02744(11) 0.1013(6) Uani d . 1 . .
    C C21 0.35944(12) 0.12158(7) 0.35490(11) 0.0385(3) Uani d . 1 . .
    H H21A 0.3047 0.1482 0.3068 0.046 Uiso calc R 1 . .
    H H21B 0.3618 0.1441 0.4260 0.046 Uiso calc R 1 . .
    C C20 0.30991(11) 0.04850(7) 0.36633(10) 0.0346(3) Uani d . 1 . .
    C C1 0.24946(13) -0.06249(7) 0.28730(11) 0.0379(3) Uani d . 1 . .
    H H1 0.2739 -0.0741 0.3630 0.045 Uiso calc R 1 . .
    C C23 0.69961(13) 0.09713(8) 0.34954(14) 0.0481(4) Uani d . 1 . .
    H H23A 0.7577 0.0831 0.4071 0.058 Uiso calc R 1 . .
    H H23B 0.7059 0.0646 0.2893 0.058 Uiso calc R 1 . .
    C C6 0.11293(13) -0.07761(7) 0.27691(11) 0.0391(3) Uani d . 1 . .
    C C2 0.33470(14) -0.10402(8) 0.21546(12) 0.0458(3) Uani d . 1 . .
    H H2 0.3107 -0.1532 0.2182 0.055 Uiso calc R 1 . .
    C C7 0.03802(14) -0.04948(8) 0.35541(12) 0.0454(3) Uani d . 1 . .
    H H7 0.0729 -0.0228 0.4118 0.054 Uiso calc R 1 . .
    C C12 0.18481(14) 0.09997(7) 0.14324(11) 0.0414(3) Uani d . 1 . .
    C C5 0.28059(13) 0.04335(7) 0.16348(10) 0.0380(3) Uani d . 1 . .
    H H5 0.3615 0.0648 0.1569 0.046 Uiso calc R 1 . .
    C C4 0.26648(15) -0.01210(8) 0.07262(11) 0.0473(3) Uani d . 1 . .
    H H4 0.1785 -0.0218 0.0642 0.057 Uiso calc R 1 . .
    C C22 0.57133(12) 0.09542(7) 0.39208(12) 0.0405(3) Uani d . 1 . .
    H H22A 0.5503 0.0479 0.4110 0.049 Uiso calc R 1 . .
    H H22B 0.5682 0.1234 0.4580 0.049 Uiso calc R 1 . .
    C C11 0.05813(15) -0.11776(8) 0.19519(13) 0.0498(4) Uani d . 1 . .
    H H11 0.1063 -0.1380 0.1424 0.060 Uiso calc R 1 . .
    C C3 0.32775(16) -0.08057(9) 0.09817(13) 0.0540(4) Uani d . 1 . .
    C C13 0.06182(15) 0.08840(9) 0.15817(13) 0.0518(4) Uani d . 1 . .
    H H13 0.0359 0.0452 0.1832 0.062 Uiso calc R 1 . .
    C C25 0.51477(13) 0.19283(7) 0.28016(12) 0.0434(3) Uani d . 1 . .
    H H25A 0.5134 0.2228 0.3440 0.052 Uiso calc R 1 . .
    H H25B 0.4549 0.2104 0.2266 0.052 Uiso calc R 1 . .
    C C24 0.64026(14) 0.19466(9) 0.23281(12) 0.0490(4) Uani d . 1 . .
    H H24A 0.6408 0.1670 0.1664 0.059 Uiso calc R 1 . .
    H H24B 0.6616 0.2422 0.2145 0.059 Uiso calc R 1 . .
    C C8 -0.08692(14) -0.06037(9) 0.35137(14) 0.0516(4) Uani d . 1 . .
    H H8 -0.1355 -0.0410 0.4046 0.062 Uiso calc R 1 . .
    C C9 -0.13964(15) -0.09967(9) 0.26901(15) 0.0560(4) Uani d . 1 . .
    H H9 -0.2239 -0.1070 0.2660 0.067 Uiso calc R 1 . .
    C C17 0.21955(18) 0.16440(9) 0.10412(14) 0.0577(4) Uani d . 1 . .
    H H17 0.3017 0.1731 0.0913 0.069 Uiso calc R 1 . .
    C C26 0.81377(13) 0.20954(8) 0.35904(13) 0.0470(3) Uani d . 1 . .
    C C10 -0.06694(16) -0.12810(9) 0.19096(15) 0.0590(4) Uani d . 1 . .
    H H10 -0.1025 -0.1546 0.1347 0.071 Uiso calc R 1 . .
    C C18 0.46803(16) -0.09787(11) 0.25605(16) 0.0661(5) Uani d . 1 . .
    H H18A 0.4750 -0.1126 0.3310 0.099 Uiso calc R 1 . .
    H H18B 0.4943 -0.0503 0.2504 0.099 Uiso calc R 1 . .
    H H18C 0.5187 -0.1269 0.2122 0.099 Uiso calc R 1 . .
    C C27 0.97832(14) 0.21660(10) 0.49077(15) 0.0575(4) Uani d . 1 . .
    H H27A 0.9891 0.2040 0.5673 0.069 Uiso calc R 1 . .
    H H27B 0.9616 0.2662 0.4867 0.069 Uiso calc R 1 . .
    C C16 0.1336(2) 0.21594(9) 0.08396(15) 0.0719(6) Uani d . 1 . .
    H H16 0.1586 0.2593 0.0590 0.086 Uiso calc R 1 . .
    C C14 -0.02354(18) 0.14019(11) 0.13642(15) 0.0678(5) Uani d . 1 . .
    H H14 -0.1063 0.1315 0.1465 0.081 Uiso calc R 1 . .
    C C15 0.0126(2) 0.20387(11) 0.10038(16) 0.0750(6) Uani d . 1 . .
    H H15 -0.0450 0.2388 0.0871 0.090 Uiso calc R 1 . .
    C C19 0.3060(2) 0.01732(12) -0.03613(14) 0.0801(7) Uani d . 1 . .
    H H19A 0.2654 0.0610 -0.0497 0.120 Uiso calc R 1 . .
    H H19B 0.2845 -0.0148 -0.0937 0.120 Uiso calc R 1 . .
    H H19C 0.3932 0.0244 -0.0336 0.120 Uiso calc R 1 . .
    C C28 1.09184(17) 0.20086(12) 0.43263(18) 0.0743(5) Uani d . 1 . .
    H H28A 1.1589 0.2266 0.4653 0.111 Uiso calc R 1 . .
    H H28B 1.0813 0.2138 0.3571 0.111 Uiso calc R 1 . .
    H H28C 1.1090 0.1519 0.4377 0.111 Uiso calc R 1 . .
loop_
    _atom_site_aniso_label
    _atom_site_aniso_U_11
    _atom_site_aniso_U_22
    _atom_site_aniso_U_33
    _atom_site_aniso_U_12
    _atom_site_aniso_U_13
    _atom_site_aniso_U_23
    O2 0.0544(6) 0.0553(6) 0.0324(5) -0.0062(5) 0.0018(4) 0.0037(4)
    N1 0.0375(6) 0.0359(6) 0.0303(5) -0.0015(4) 0.0027(4) 0.0030(4)
    O3 0.0553(7) 0.0542(7) 0.0916(9) -0.0118(5) -0.0117(6) 0.0157(7)
    O4 0.0454(6) 0.0619(7) 0.0702(8) -0.0039(5) -0.0110(5) 0.0083(6)
    N2 0.0334(5) 0.0359(6) 0.0368(6) -0.0021(4) 0.0000(4) 0.0029(4)
    N3 0.0357(6) 0.0506(7) 0.0544(7) -0.0048(5) 0.0009(5) 0.0106(6)
    O1 0.1630(17) 0.0893(10) 0.0528(8) 0.0586(11) 0.0210(9) -0.0109(7)
    C21 0.0356(7) 0.0385(7) 0.0414(7) 0.0010(5) 0.0016(5) -0.0017(6)
    C20 0.0284(6) 0.0408(7) 0.0347(7) 0.0021(5) 0.0036(5) 0.0009(5)
    C1 0.0429(7) 0.0350(7) 0.0359(7) 0.0000(5) 0.0037(5) 0.0029(5)
    C23 0.0386(7) 0.0415(8) 0.0642(10) 0.0019(6) 0.0009(7) 0.0053(7)
    C6 0.0447(7) 0.0325(6) 0.0402(7) -0.0026(5) 0.0020(6) 0.0034(5)
    C2 0.0509(8) 0.0414(7) 0.0454(8) 0.0084(6) 0.0059(6) 0.0003(6)
    C7 0.0473(8) 0.0467(8) 0.0423(8) -0.0063(6) 0.0044(6) -0.0023(6)
    C12 0.0502(8) 0.0430(7) 0.0308(6) 0.0022(6) 0.0003(6) 0.0038(5)
    C5 0.0400(7) 0.0436(7) 0.0306(6) -0.0016(6) 0.0037(5) 0.0061(5)
    C4 0.0538(9) 0.0560(9) 0.0323(7) 0.0098(7) 0.0023(6) -0.0018(6)
    C22 0.0381(7) 0.0391(7) 0.0439(7) -0.0009(5) -0.0020(6) 0.0079(6)
    C11 0.0549(9) 0.0421(8) 0.0525(9) -0.0010(7) 0.0014(7) -0.0093(7)
    C3 0.0638(10) 0.0560(9) 0.0426(8) 0.0128(8) 0.0065(7) -0.0071(7)
    C13 0.0530(9) 0.0537(9) 0.0491(9) 0.0088(7) 0.0108(7) 0.0091(7)
    C25 0.0416(7) 0.0406(7) 0.0475(8) -0.0032(6) -0.0077(6) 0.0109(6)
    C24 0.0485(8) 0.0568(9) 0.0415(8) -0.0098(7) -0.0012(6) 0.0114(7)
    C8 0.0465(8) 0.0525(9) 0.0563(9) 0.0005(7) 0.0090(7) 0.0049(7)
    C9 0.0439(8) 0.0526(9) 0.0710(11) -0.0026(7) -0.0050(8) 0.0072(8)
    C17 0.0710(11) 0.0515(9) 0.0501(9) -0.0067(8) -0.0075(8) 0.0152(7)
    C26 0.0344(7) 0.0501(9) 0.0565(9) -0.0004(6) 0.0049(6) 0.0050(7)
    C10 0.0600(10) 0.0494(9) 0.0665(11) -0.0061(7) -0.0146(8) -0.0075(8)
    C18 0.0532(10) 0.0853(13) 0.0599(10) 0.0208(9) 0.0053(8) -0.0007(9)
    C27 0.0483(9) 0.0631(10) 0.0605(10) 0.0028(7) -0.0062(7) -0.0116(8)
    C16 0.1107(17) 0.0461(10) 0.0582(11) 0.0082(10) -0.0092(11) 0.0140(8)
    C14 0.0632(11) 0.0812(13) 0.0598(11) 0.0263(10) 0.0130(8) 0.0089(10)
    C15 0.0996(16) 0.0673(12) 0.0581(11) 0.0372(12) 0.0015(11) 0.0078(9)
    C19 0.1185(18) 0.0870(14) 0.0359(9) 0.0339(13) 0.0186(10) 0.0095(9)
    C28 0.0501(10) 0.0823(14) 0.0905(14) 0.0029(9) 0.0049(9) -0.0082(11)
_geom_special_details
;
All e.s.d.'s (except the e.s.d. in the dihedral angle between two l.s. planes)
are estimated using the full covariance matrix. The cell e.s.d.'s are taken
into account individually in the estimation of e.s.d.'s in distances, angles
and torsion angles; correlations between e.s.d.'s in cell parameters are only
used when they are defined by crystal symmetry. An approximate (isotropic)
treatment of cell e.s.d.'s is used for estimating e.s.d.'s involving l.s.
planes.
;
loop_
    _geom_bond_atom_site_label_1
    _geom_bond_atom_site_label_2
    _geom_bond_site_symmetry_2
    _geom_bond_distance
    _geom_bond_publ_flag
    O2 C20 . 1.2250(15) ?
    N1 C20 . 1.3590(17) ?
    N1 C1 . 1.4768(17) ?
    N1 C5 . 1.4846(16) ?
    O3 C26 . 1.2032(19) ?
    O4 C26 . 1.3460(18) ?
    O4 C27 . 1.4491(19) ?
    N2 C21 . 1.4561(17) ?
    N2 C22 . 1.4583(16) ?
    N2 C25 . 1.4606(17) ?
    N3 C26 . 1.3461(19) ?
    N3 C23 . 1.4534(19) ?
    N3 C24 . 1.4535(18) ?
    O1 C3 . 1.1995(19) ?
    C21 C20 . 1.5111(19) ?
    C21 H21A . 0.9700 ?
    C21 H21B . 0.9700 ?
    C1 C6 . 1.519(2) ?
    C1 C2 . 1.5240(19) ?
    C1 H1 . 0.9800 ?
    C23 C22 . 1.508(2) ?
    C23 H23A . 0.9700 ?
    C23 H23B . 0.9700 ?
    C6 C11 . 1.383(2) ?
    C6 C7 . 1.389(2) ?
    C2 C3 . 1.502(2) ?
    C2 C18 . 1.526(2) ?
    C2 H2 . 0.9800 ?
    C7 C8 . 1.378(2) ?
    C7 H7 . 0.9300 ?
    C12 C13 . 1.378(2) ?
    C12 C17 . 1.383(2) ?
    C12 C5 . 1.5224(19) ?
    C5 C4 . 1.542(2) ?
    C5 H5 . 0.9800 ?
    C4 C3 . 1.503(2) ?
    C4 C19 . 1.519(2) ?
    C4 H4 . 0.9800 ?
    C22 H22A . 0.9700 ?
    C22 H22B . 0.9700 ?
    C11 C10 . 1.378(2) ?
    C11 H11 . 0.9300 ?
    C13 C14 . 1.382(2) ?
    C13 H13 . 0.9300 ?
    C25 C24 . 1.503(2) ?
    C25 H25A . 0.9700 ?
    C25 H25B . 0.9700 ?
    C24 H24A . 0.9700 ?
    C24 H24B . 0.9700 ?
    C8 C9 . 1.370(2) ?
    C8 H8 . 0.9300 ?
    C9 C10 . 1.373(3) ?
    C9 H9 . 0.9300 ?
    C17 C16 . 1.380(3) ?
    C17 H17 . 0.9300 ?
    C10 H10 . 0.9300 ?
    C18 H18A . 0.9600 ?
    C18 H18B . 0.9600 ?
    C18 H18C . 0.9600 ?
    C27 C28 . 1.478(2) ?
    C27 H27A . 0.9700 ?
    C27 H27B . 0.9700 ?
    C16 C15 . 1.362(3) ?
    C16 H16 . 0.9300 ?
    C14 C15 . 1.362(3) ?
    C14 H14 . 0.9300 ?
    C15 H15 . 0.9300 ?
    C19 H19A . 0.9600 ?
    C19 H19B . 0.9600 ?
    C19 H19C . 0.9600 ?
    C28 H28A . 0.9600 ?
    C28 H28B . 0.9600 ?
    C28 H28C . 0.9600 ?
loop_
    _geom_angle_atom_site_label_1
    _geom_angle_atom_site_label_2
    _geom_angle_atom_site_label_3
    _geom_angle_site_symmetry_1
    _geom_angle_site_symmetry_3
    _geom_angle
    _geom_angle_publ_flag
    C20 N1 C1 . . 117.26(10) ?
    C20 N1 C5 . . 122.37(11) ?
    C1 N1 C5 . . 119.82(10) ?
    C26 O4 C27 . . 116.47(13) ?
    C21 N2 C22 . . 110.50(10) ?
    C21 N2 C25 . . 109.50(10) ?
    C22 N2 C25 . . 109.69(10) ?
    C26 N3 C23 . . 125.75(13) ?
    C26 N3 C24 . . 119.64(13) ?
    C23 N3 C24 . . 113.39(12) ?
    N2 C21 C20 . . 111.89(11) ?
    N2 C21 H21A . . 109.2 ?
    C20 C21 H21A . . 109.2 ?
    N2 C21 H21B . . 109.2 ?
    C20 C21 H21B . . 109.2 ?
    H21A C21 H21B . . 107.9 ?
    O2 C20 N1 . . 121.85(12) ?
    O2 C20 C21 . . 119.11(12) ?
    N1 C20 C21 . . 119.03(11) ?
    N1 C1 C6 . . 111.71(10) ?
    N1 C1 C2 . . 109.03(11) ?
    C6 C1 C2 . . 117.79(12) ?
    N1 C1 H1 . . 105.8 ?
    C6 C1 H1 . . 105.8 ?
    C2 C1 H1 . . 105.8 ?
    N3 C23 C22 . . 110.14(12) ?
    N3 C23 H23A . . 109.6 ?
    C22 C23 H23A . . 109.6 ?
    N3 C23 H23B . . 109.6 ?
    C22 C23 H23B . . 109.6 ?
    H23A C23 H23B . . 108.1 ?
    C11 C6 C7 . . 117.74(14) ?
    C11 C6 C1 . . 124.57(13) ?
    C7 C6 C1 . . 117.68(12) ?
    C3 C2 C1 . . 112.33(12) ?
    C3 C2 C18 . . 107.81(14) ?
    C1 C2 C18 . . 111.38(13) ?
    C3 C2 H2 . . 108.4 ?
    C1 C2 H2 . . 108.4 ?
    C18 C2 H2 . . 108.4 ?
    C8 C7 C6 . . 121.26(14) ?
    C8 C7 H7 . . 119.4 ?
    C6 C7 H7 . . 119.4 ?
    C13 C12 C17 . . 117.94(14) ?
    C13 C12 C5 . . 121.97(13) ?
    C17 C12 C5 . . 120.03(14) ?
    N1 C5 C12 . . 112.88(11) ?
    N1 C5 C4 . . 112.24(11) ?
    C12 C5 C4 . . 108.85(11) ?
    N1 C5 H5 . . 107.5 ?
    C12 C5 H5 . . 107.5 ?
    C4 C5 H5 . . 107.5 ?
    C3 C4 C19 . . 111.72(14) ?
    C3 C4 C5 . . 114.84(12) ?
    C19 C4 C5 . . 110.43(14) ?
    C3 C4 H4 . . 106.4 ?
    C19 C4 H4 . . 106.4 ?
    C5 C4 H4 . . 106.4 ?
    N2 C22 C23 . . 111.42(12) ?
    N2 C22 H22A . . 109.3 ?
    C23 C22 H22A . . 109.3 ?
    N2 C22 H22B . . 109.3 ?
    C23 C22 H22B . . 109.3 ?
    H22A C22 H22B . . 108.0 ?
    C10 C11 C6 . . 120.82(15) ?
    C10 C11 H11 . . 119.6 ?
    C6 C11 H11 . . 119.6 ?
    O1 C3 C2 . . 120.61(15) ?
    O1 C3 C4 . . 121.42(15) ?
    C2 C3 C4 . . 117.97(13) ?
    C12 C13 C14 . . 120.76(16) ?
    C12 C13 H13 . . 119.6 ?
    C14 C13 H13 . . 119.6 ?
    N2 C25 C24 . . 110.76(12) ?
    N2 C25 H25A . . 109.5 ?
    C24 C25 H25A . . 109.5 ?
    N2 C25 H25B . . 109.5 ?
    C24 C25 H25B . . 109.5 ?
    H25A C25 H25B . . 108.1 ?
    N3 C24 C25 . . 109.23(12) ?
    N3 C24 H24A . . 109.8 ?
    C25 C24 H24A . . 109.8 ?
    N3 C24 H24B . . 109.8 ?
    C25 C24 H24B . . 109.8 ?
    H24A C24 H24B . . 108.3 ?
    C9 C8 C7 . . 120.10(16) ?
    C9 C8 H8 . . 120.0 ?
    C7 C8 H8 . . 120.0 ?
    C8 C9 C10 . . 119.43(16) ?
    C8 C9 H9 . . 120.3 ?
    C10 C9 H9 . . 120.3 ?
    C16 C17 C12 . . 120.73(18) ?
    C16 C17 H17 . . 119.6 ?
    C12 C17 H17 . . 119.6 ?
    O3 C26 O4 . . 123.71(14) ?
    O3 C26 N3 . . 124.54(14) ?
    O4 C26 N3 . . 111.75(13) ?
    C9 C10 C11 . . 120.64(15) ?
    C9 C10 H10 . . 119.7 ?
    C11 C10 H10 . . 119.7 ?
    C2 C18 H18A . . 109.5 ?
    C2 C18 H18B . . 109.5 ?
    H18A C18 H18B . . 109.5 ?
    C2 C18 H18C . . 109.5 ?
    H18A C18 H18C . . 109.5 ?
    H18B C18 H18C . . 109.5 ?
    O4 C27 C28 . . 110.34(15) ?
    O4 C27 H27A . . 109.6 ?
    C28 C27 H27A . . 109.6 ?
    O4 C27 H27B . . 109.6 ?
    C28 C27 H27B . . 109.6 ?
    H27A C27 H27B . . 108.1 ?
    C15 C16 C17 . . 120.54(18) ?
    C15 C16 H16 . . 119.7 ?
    C17 C16 H16 . . 119.7 ?
    C15 C14 C13 . . 120.53(19) ?
    C15 C14 H14 . . 119.7 ?
    C13 C14 H14 . . 119.7 ?
    C14 C15 C16 . . 119.48(17) ?
    C14 C15 H15 . . 120.3 ?
    C16 C15 H15 . . 120.3 ?
    C4 C19 H19A . . 109.5 ?
    C4 C19 H19B . . 109.5 ?
    H19A C19 H19B . . 109.5 ?
    C4 C19 H19C . . 109.5 ?
    H19A C19 H19C . . 109.5 ?
    H19B C19 H19C . . 109.5 ?
    C27 C28 H28A . . 109.5 ?
    C27 C28 H28B . . 109.5 ?
    H28A C28 H28B . . 109.5 ?
    C27 C28 H28C . . 109.5 ?
    H28A C28 H28C . . 109.5 ?
    H28B C28 H28C . . 109.5 ?
loop_
    _geom_torsion_atom_site_label_1
    _geom_torsion_atom_site_label_2
    _geom_torsion_atom_site_label_3
    _geom_torsion_atom_site_label_4
    _geom_torsion_site_symmetry_1
    _geom_torsion_site_symmetry_2
    _geom_torsion_site_symmetry_3
    _geom_torsion_site_symmetry_4
    _geom_torsion
    _geom_torsion_publ_flag
    C22 N2 C21 C20 . . . . -70.96(14) ?
    C25 N2 C21 C20 . . . . 168.12(11) ?
    C1 N1 C20 O2 . . . . -10.29(18) ?
    C5 N1 C20 O2 . . . . 178.25(12) ?
    C1 N1 C20 C21 . . . . 169.07(11) ?
    C5 N1 C20 C21 . . . . -2.39(17) ?
    N2 C21 C20 O2 . . . . 107.37(14) ?
    N2 C21 C20 N1 . . . . -72.01(15) ?
    C20 N1 C1 C6 . . . . 106.90(13) ?
    C5 N1 C1 C6 . . . . -81.41(14) ?
    C20 N1 C1 C2 . . . . -121.17(12) ?
    C5 N1 C1 C2 . . . . 50.52(15) ?
    C26 N3 C23 C22 . . . . 113.00(16) ?
    C24 N3 C23 C22 . . . . -54.22(17) ?
    N1 C1 C6 C11 . . . . 116.25(15) ?
    C2 C1 C6 C11 . . . . -11.1(2) ?
    N1 C1 C6 C7 . . . . -64.17(16) ?
    C2 C1 C6 C7 . . . . 168.49(12) ?
    N1 C1 C2 C3 . . . . -54.18(16) ?
    C6 C1 C2 C3 . . . . 74.44(17) ?
    N1 C1 C2 C18 . . . . 66.89(16) ?
    C6 C1 C2 C18 . . . . -164.50(13) ?
    C11 C6 C7 C8 . . . . -0.8(2) ?
    C1 C6 C7 C8 . . . . 179.55(13) ?
    C20 N1 C5 C12 . . . . -69.90(15) ?
    C1 N1 C5 C12 . . . . 118.85(13) ?
    C20 N1 C5 C4 . . . . 166.64(12) ?
    C1 N1 C5 C4 . . . . -4.61(16) ?
    C13 C12 C5 N1 . . . . -54.40(18) ?
    C17 C12 C5 N1 . . . . 128.50(14) ?
    C13 C12 C5 C4 . . . . 70.92(17) ?
    C17 C12 C5 C4 . . . . -106.18(15) ?
    N1 C5 C4 C3 . . . . -37.21(18) ?
    C12 C5 C4 C3 . . . . -162.89(13) ?
    N1 C5 C4 C19 . . . . -164.62(14) ?
    C12 C5 C4 C19 . . . . 69.69(17) ?
    C21 N2 C22 C23 . . . . -178.42(11) ?
    C25 N2 C22 C23 . . . . -57.61(15) ?
    N3 C23 C22 N2 . . . . 54.42(16) ?
    C7 C6 C11 C10 . . . . 1.3(2) ?
    C1 C6 C11 C10 . . . . -179.10(14) ?
    C1 C2 C3 O1 . . . . -164.94(19) ?
    C18 C2 C3 O1 . . . . 72.0(2) ?
    C1 C2 C3 C4 . . . . 14.4(2) ?
    C18 C2 C3 C4 . . . . -108.69(17) ?
    C19 C4 C3 O1 . . . . -21.7(3) ?
    C5 C4 C3 O1 . . . . -148.50(19) ?
    C19 C4 C3 C2 . . . . 158.92(17) ?
    C5 C4 C3 C2 . . . . 32.2(2) ?
    C17 C12 C13 C14 . . . . -1.1(2) ?
    C5 C12 C13 C14 . . . . -178.29(15) ?
    C21 N2 C25 C24 . . . . -179.06(11) ?
    C22 N2 C25 C24 . . . . 59.52(15) ?
    C26 N3 C24 C25 . . . . -112.15(15) ?
    C23 N3 C24 C25 . . . . 55.93(17) ?
    N2 C25 C24 N3 . . . . -57.96(16) ?
    C6 C7 C8 C9 . . . . 0.1(2) ?
    C7 C8 C9 C10 . . . . 0.1(2) ?
    C13 C12 C17 C16 . . . . 1.9(2) ?
    C5 C12 C17 C16 . . . . 179.12(15) ?
    C27 O4 C26 O3 . . . . -6.8(2) ?
    C27 O4 C26 N3 . . . . 173.41(13) ?
    C23 N3 C26 O3 . . . . -175.88(16) ?
    C24 N3 C26 O3 . . . . -9.4(2) ?
    C23 N3 C26 O4 . . . . 3.9(2) ?
    C24 N3 C26 O4 . . . . 170.36(13) ?
    C8 C9 C10 C11 . . . . 0.4(3) ?
    C6 C11 C10 C9 . . . . -1.1(3) ?
    C26 O4 C27 C28 . . . . -88.67(19) ?
    C12 C17 C16 C15 . . . . -1.2(3) ?
    C12 C13 C14 C15 . . . . -0.4(3) ?
    C13 C14 C15 C16 . . . . 1.1(3) ?
    C17 C16 C15 C14 . . . . -0.4(3) ?
loop_
    _geom_hbond_atom_site_label_D
    _geom_hbond_atom_site_label_H
    _geom_hbond_atom_site_label_A
    _geom_hbond_site_symmetry_A
    _geom_hbond_distance_DH
    _geom_hbond_distance_HA
    _geom_hbond_distance_DA
    _geom_hbond_angle_DHA
    C5 H5 N2 . 0.98 2.51 3.1788(17) 125
    C8 H8 O2 3_556 0.93 2.54 3.4406(19) 162
    C24 H24A O1 3_655 0.97 2.56 3.520(2) 169
