# Supplementary material for: Ethyl 4-[2-(3,5-dimethyl-4-oxo-2,6-diphenyl­piperidin-1-yl)-2-oxoeth­yl]piperazine-1-carboxyl­ate
Source: Acta Crystallogr Sect E Struct Rep Online. 2011 Feb 2;67(Pt 3):o541. doi: 10.1107/S1600536811003412 (PMC3052019; doi:10.1107/S1600536811003412)
Supplement: Supplementary file 2 [file e-67-0o541-Isup2.hkl]

# 
# h,k,l, Fc-squared, Fo-squared, sigma(Fo-squared) and status flag 
# 
data_I
_shelx_title ' rani in P 21/n' 
_shelx_refln_list_code          4 
_shelx_F_calc_maximum      165.61 
_exptl_crystal_F_000      1024.00 
_reflns_d_resolution_high  0.7275 
 
loop_ 
 _symmetry_equiv_pos_as_xyz 
 'x, y, z' 
 '-x+1/2, y+1/2, -z+1/2' 
 '-x, -y, -z' 
 'x-1/2, -y-1/2, z-1/2' 
 
_cell_length_a    10.9073 
_cell_length_b    19.1940 
_cell_length_c    12.2246 
_cell_angle_alpha  90.000 
_cell_angle_beta   91.809 
_cell_angle_gamma  90.000 
 
_shelx_F_squared_multiplier     1.000 
 
loop_ 
 _refln_index_h 
 _refln_index_k 
 _refln_index_l 
 _refln_F_squared_calc 
 _refln_F_squared_meas 
 _refln_F_squared_sigma 
 _refln_observed_status 
   2   0   0     2693.46     2746.44     53.52 o 
   4   0   0      654.17      658.67      7.93 o 
   6   0   0     1076.69     1085.17     14.40 o 
   8   0   0       17.33       20.88      2.69 o 
  10   0   0        5.32        6.07      2.75 o 
  12   0   0       12.10        5.84      3.83 o 
  14   0   0        2.12       -2.97      6.31 o 
   1   1   0       15.69       -1.29      1.29 o 
   2   1   0     3582.43     3474.90     33.68 o 
   3   1   0    10210.33    10526.65     80.53 o 
   4   1   0       24.74       16.43      0.81 o 
   5   1   0    10795.72    11717.77     95.16 o 
   6   1   0        1.47        3.53      1.02 o 
   7   1   0      200.70      168.18      3.19 o 
   8   1   0      338.39      334.97      4.98 o 
   9   1   0      145.48      132.72      3.80 o 
  10   1   0       25.61       20.10      2.42 o 
  11   1   0        5.46        6.91      2.24 o 
  12   1   0      105.82      109.16      4.75 o 
  13   1   0       28.37       32.50      3.77 o 
  14   1   0       15.10       19.30      5.27 o 
   0   2   0     3830.76     2404.96    256.82 o 
   1   2   0     1292.79     1279.87      9.67 o 
   2   2   0    12440.19    12633.17     96.59 o 
   3   2   0      225.62      236.96      2.62 o 
   4   2   0     2153.39     2272.74     18.02 o 
   5   2   0      205.14      188.50      4.17 o 
   6   2   0     1689.08     1684.53     23.48 o 
   7   2   0        0.44        0.35      1.96 o 
   8   2   0      441.73      422.96      6.23 o 
   9   2   0      234.12      206.79      4.97 o 
  10   2   0        1.41       -2.83      2.83 o 
  11   2   0        3.24        4.05      2.18 o 
  12   2   0       19.66       26.22      2.86 o 
  13   2   0       13.16        7.79      2.99 o 
  14   2   0        0.01       -0.65      8.80 o 
   1   3   0     2109.01     2105.48     15.54 o 
   2   3   0     3976.16     4051.31     31.18 o 
   3   3   0     2185.39     2203.67     18.44 o 
   4   3   0      230.73      244.88      3.15 o 
   5   3   0      516.04      497.28      5.24 o 
   6   3   0      163.71      189.12      3.37 o 
   7   3   0     1315.84     1331.42     15.89 o 
   8   3   0       60.86       55.39      2.62 o 
   9   3   0      179.75      189.64      5.41 o 
  10   3   0      616.35      549.27      9.07 o 
  11   3   0        1.44       -1.79      2.72 o 
  12   3   0        4.57        4.76      2.36 o 
  13   3   0       21.45       19.69      3.00 o 
  14   3   0        0.03        4.39      6.03 o 
   0   4   0     7644.44     8148.13     91.80 o 
   1   4   0      653.73      613.79      5.31 o 
   2   4   0     7390.23     7803.65     66.90 o 
   3   4   0      292.63      302.58      3.37 o 
   4   4   0     1325.14     1425.42     12.53 o 
   5   4   0      408.32      398.08      4.81 o 
   6   4   0       20.40       20.14      1.30 o 
   7   4   0       49.78       47.08      5.28 o 
   8   4   0        2.97        8.20      2.14 o 
   9   4   0        1.01        2.34      2.19 o 
  10   4   0      112.19       93.88      4.04 o 
  11   4   0      103.61      103.85      4.14 o 
  12   4   0        1.31       -0.03      2.20 o 
  13   4   0       22.74       25.98      3.76 o 
  14   4   0       13.23       15.62      4.51 o 
   1   5   0     2039.93     1937.59     15.32 o 
   2   5   0      769.11      782.38      8.32 o 
   3   5   0      481.48      515.25      5.24 o 
   4   5   0     3698.36     3714.83     32.95 o 
   5   5   0      133.28      119.66      2.69 o 
   6   5   0     1503.52     1519.22     14.71 o 
   7   5   0      840.45      851.68     11.17 o 
   8   5   0      195.45      208.70      4.77 o 
   9   5   0       10.90       10.02      2.47 o 
  10   5   0        1.46       -1.35      2.26 o 
  11   5   0      122.25      118.20      4.39 o 
  12   5   0        0.13       -1.91      2.18 o 
  13   5   0       25.13       41.58      4.06 o 
  14   5   0        0.90        2.64      4.16 o 
   0   6   0     2846.53     2807.17     32.83 o 
   1   6   0     2219.57     2378.04     19.88 o 
   2   6   0     2488.67     2610.18     23.27 o 
   3   6   0        3.77        3.39      0.74 o 
   4   6   0     1929.33     2158.40     18.59 o 
   5   6   0        6.96        4.85      0.92 o 
   6   6   0      285.14      281.99      4.18 o 
   7   6   0        9.81        6.02      1.40 o 
   8   6   0      551.90      533.01      8.32 o 
   9   6   0      929.24      908.67     14.24 o 
  10   6   0       52.77       57.57      3.64 o 
  11   6   0        0.76       -0.60      2.39 o 
  12   6   0       37.37       33.17      3.18 o 
  13   6   0        5.59        4.10      3.23 o 
  14   6   0       16.97       20.27      4.75 o 
   1   7   0     1635.91     1541.08     13.49 o 
   2   7   0     4830.80     4855.28     42.31 o 
   3   7   0      241.76      264.63      3.99 o 
   4   7   0     1566.01     1649.83     14.70 o 
   5   7   0        1.14        1.29      0.90 o 
   6   7   0      383.67      376.98      4.80 o 
   7   7   0       22.14       20.07      1.61 o 
   8   7   0       31.10       34.31      2.23 o 
   9   7   0      255.35      249.69      6.58 o 
  10   7   0       87.56       85.65      3.82 o 
  11   7   0       13.11       12.26      2.99 o 
  12   7   0       13.89       12.35      3.07 o 
  13   7   0        0.10        1.15      3.67 o 
  14   7   0       93.18      101.91      6.76 o 
   0   8   0        0.43       -0.41      0.93 o 
   1   8   0     1894.49     1964.22     17.01 o 
   2   8   0        0.38        1.18      0.83 o 
   3   8   0      607.89      674.30      7.98 o 
   4   8   0        2.51        3.18      0.88 o 
   5   8   0       63.64       56.10      1.83 o 
   6   8   0      180.48      174.66      3.17 o 
   7   8   0      228.32      225.85      4.10 o 
   8   8   0      168.82      158.17      4.07 o 
   9   8   0      328.55      329.34      6.80 o 
  10   8   0       79.60       70.90      4.36 o 
  11   8   0       84.87       95.90      4.73 o 
  12   8   0        0.89       -2.74      2.74 o 
  13   8   0        1.90        5.48      4.38 o 
  14   8   0       18.21       12.70      4.57 o 
   1   9   0      882.82      923.86      9.03 o 
   2   9   0     4736.24     4978.59     40.86 o 
   3   9   0      106.10      104.61      2.66 o 
   4   9   0      298.04      307.25      4.48 o 
   5   9   0       19.35       16.35      1.29 o 
   6   9   0     1200.09     1176.69     11.57 o 
   7   9   0       64.29       58.42      2.32 o 
   8   9   0       89.78       89.02      3.29 o 
   9   9   0       29.56       28.80      2.77 o 
  10   9   0        1.99        3.25      2.45 o 
  11   9   0        8.09       12.07      3.01 o 
  12   9   0        0.50       -2.59      2.59 o 
  13   9   0        3.04        0.24      3.82 o 
  14   9   0       13.80       13.86      8.90 o 
   0  10   0     5043.93     5012.74     58.36 o 
   1  10   0     4574.48     4869.69     40.14 o 
   2  10   0      211.62      199.89      3.09 o 
   3  10   0       91.04       99.49      2.36 o 
   4  10   0      252.35      293.38      4.47 o 
   5  10   0      255.61      222.81      3.71 o 
   6  10   0      257.71      259.60      4.53 o 
   7  10   0       11.08       10.65      1.67 o 
   8  10   0        4.80        3.78      1.83 o 
   9  10   0       68.22       60.03      4.32 o 
  10  10   0        5.00        6.92      2.67 o 
  11  10   0       25.50       23.25      3.28 o 
  12  10   0        0.01       -3.94      3.94 o 
  13  10   0        0.10        2.12      3.92 o 
   1  11   0      292.04      325.15      6.46 o 
   2  11   0      128.27      149.35      2.79 o 
   3  11   0      971.59      899.71      9.30 o 
   4  11   0      290.16      271.57      4.80 o 
   5  11   0       70.50       62.98      2.16 o 
   6  11   0      889.35      871.44     10.17 o 
   7  11   0      162.63      165.70      3.92 o 
   8  11   0       55.84       52.76      2.87 o 
   9  11   0        1.94        0.84      2.46 o 
  10  11   0        3.30        5.88      2.63 o 
  11  11   0        4.08        1.37      2.71 o 
  12  11   0        4.12        8.83      4.23 o 
  13  11   0       12.53       11.02      4.57 o 
   0  12   0      676.16      594.98      9.83 o 
   1  12   0       50.03       44.72      1.84 o 
   2  12   0     1986.12     2058.56     17.56 o 
   3  12   0      741.07      749.69      8.29 o 
   4  12   0       12.72       12.23      1.50 o 
   5  12   0       95.82       95.93      2.95 o 
   6  12   0      368.90      351.74      7.44 o 
   7  12   0       10.71       11.16      2.12 o 
   8  12   0       10.01        9.16      2.32 o 
   9  12   0        5.12        3.96      2.62 o 
  10  12   0        2.92        0.02      2.65 o 
  11  12   0       10.26        6.90      3.02 o 
  12  12   0        0.91       -3.55      3.55 o 
  13  12   0        0.72       -1.25      4.00 o 
   1  13   0      188.03      182.28      3.56 o 
   2  13   0      174.28      191.34      3.65 o 
   3  13   0        6.30        6.43      1.38 o 
   4  13   0       69.49       66.70      2.51 o 
   5  13   0        2.07       -0.87      1.17 o 
   6  13   0      630.89      571.24      7.92 o 
   7  13   0      144.34      140.96      4.38 o 
   8  13   0      104.63      111.19      4.46 o 
   9  13   0       74.94       80.05      4.51 o 
  10  13   0        0.31       -1.08      2.57 o 
  11  13   0        0.03        0.66      3.16 o 
  12  13   0        4.11        1.41      4.01 o 
  13  13   0        2.91       10.10      5.67 o 
   0  14   0      149.10      171.07      6.93 o 
   1  14   0       71.99       78.55      2.53 o 
   2  14   0       50.14       48.19      1.98 o 
   3  14   0       72.52       81.15      3.09 o 
   4  14   0       62.16       53.87      2.46 o 
   5  14   0       24.55       17.38      1.87 o 
   6  14   0       49.07       49.26      2.72 o 
   7  14   0       89.98       92.39      4.00 o 
   8  14   0       37.47       39.10      3.91 o 
   9  14   0       25.31       29.16      4.23 o 
  10  14   0        1.97        0.43      2.81 o 
  11  14   0        7.66       13.18      4.14 o 
  12  14   0       18.05       22.86      6.32 o 
   1  15   0      207.47      227.98      4.78 o 
   2  15   0       33.49       37.16      1.95 o 
   3  15   0        5.12        6.93      1.56 o 
   4  15   0       81.89       89.53      3.38 o 
   5  15   0        0.72       -0.30      1.73 o 
   6  15   0        9.13        3.50      2.30 o 
   7  15   0      243.43      283.24      6.91 o 
   8  15   0       40.46       48.86      3.96 o 
   9  15   0       14.09       17.07      3.31 o 
  10  15   0        4.61        7.07      4.20 o 
  11  15   0       29.19       38.90      5.77 o 
  12  15   0       12.51        8.88      4.52 o 
   0  16   0       11.66        7.04      2.26 o 
   1  16   0       36.03       33.89      2.00 o 
   2  16   0      221.24      231.21      4.27 o 
   3  16   0       67.25       64.01      2.66 o 
   4  16   0        0.00        0.20      2.03 o 
   5  16   0      188.08      186.04      4.94 o 
   6  16   0       42.55       51.17      3.43 o 
   7  16   0        9.35       11.28      2.72 o 
   8  16   0      174.54      188.05      6.74 o 
   9  16   0        0.01        1.13      2.91 o 
  10  16   0       25.85       32.39      6.48 o 
  11  16   0        5.46        5.69      4.34 o 
   1  17   0       50.91       48.28      2.36 o 
   2  17   0      223.05      234.63      4.79 o 
   3  17   0       15.99       11.87      2.38 o 
   4  17   0       45.35       42.35      4.55 o 
   5  17   0       74.00       70.34      3.40 o 
   6  17   0        4.69        4.00      2.49 o 
   7  17   0      116.39      107.03      4.70 o 
   8  17   0       19.33       27.88      3.78 o 
   9  17   0        5.05        2.45      5.41 o 
  10  17   0       13.68       10.34      6.73 o 
  11  17   0        0.03        7.37      5.16 o 
   0  18   0      173.11      156.60      5.73 o 
   1  18   0        2.13        3.04      2.22 o 
   2  18   0      135.07      127.62      4.33 o 
   3  18   0        5.72        7.66      2.37 o 
   4  18   0       19.25       18.32      2.67 o 
   5  18   0        5.99        2.72      2.39 o 
   6  18   0       18.17       15.23      3.76 o 
   7  18   0      126.17      134.19      6.75 o 
   8  18   0        0.58        5.52      3.21 o 
   9  18   0        6.84        8.85      3.51 o 
  10  18   0        8.72        2.65      6.86 o 
   1  19   0       33.81       31.18      4.22 o 
   2  19   0      209.22      210.99      6.01 o 
   3  19   0        3.74        2.74      2.39 o 
   4  19   0        9.65        6.96      2.49 o 
   5  19   0       88.00       90.78      4.48 o 
   6  19   0        4.37        1.88      2.51 o 
   7  19   0       50.20       55.07      4.00 o 
   8  19   0       46.77       40.48      4.41 o 
   9  19   0        6.08       -0.57      3.25 o 
  10  19   0        0.08        0.90      4.46 o 
   0  20   0        3.43        0.09      3.92 o 
   1  20   0        0.61       -1.64      2.28 o 
   2  20   0        0.32       -1.08      2.59 o 
   3  20   0       39.43       38.74      3.81 o 
   4  20   0       25.20       22.23      3.94 o 
   5  20   0       18.89       16.14      3.06 o 
   6  20   0        4.81        6.54      2.90 o 
   7  20   0        0.19        1.85      3.86 o 
   8  20   0       26.56       33.12      5.73 o 
   9  20   0        0.57       10.75      4.72 o 
   1  21   0       33.29       33.01      5.08 o 
   2  21   0       81.00       88.84      5.01 o 
   3  21   0       10.66        7.78      3.19 o 
   4  21   0        0.25       -3.09      3.09 o 
   5  21   0        0.01       -2.95      2.95 o 
   6  21   0       33.88       32.21      4.27 o 
   7  21   0       32.79       43.48      5.65 o 
   8  21   0        0.61        2.38      4.46 o 
   9  21   0        0.13       -2.74      4.38 o 
   0  22   0        0.17        4.69      3.53 o 
   1  22   0        1.15       -0.05      2.65 o 
   2  22   0        6.47        1.79      3.48 o 
   3  22   0        5.15        0.63      3.65 o 
   4  22   0        2.28        7.03      4.04 o 
   5  22   0       27.90       27.60      4.21 o 
   6  22   0        5.56        4.86      3.69 o 
   7  22   0        7.56        3.03      4.56 o 
   8  22   0       30.88       39.19      5.80 o 
   1  23   0       38.81       42.93      3.83 o 
   2  23   0       45.53       45.39      4.46 o 
   3  23   0        0.32       -0.26      3.98 o 
   4  23   0       10.19        3.95      4.35 o 
   5  23   0        0.98       -3.36      3.36 o 
   6  23   0        1.79        1.82      4.22 o 
   7  23   0       14.28        6.12      4.92 o 
   0  24   0        6.14        5.50      5.02 o 
   1  24   0       10.98       10.90      3.71 o 
   2  24   0       16.94        9.60      5.00 o 
   3  24   0        0.15       19.17      4.79 o 
   4  24   0        0.59       -1.43      4.18 o 
   5  24   0        5.13       -2.30      3.70 o 
   6  24   0        0.77       -1.19      5.60 o 
   1  25   0        4.53        9.79      4.08 o 
   2  25   0        0.56        0.76      6.52 o 
   3  25   0        2.65        3.28      4.64 o 
   4  25   0        9.20        7.83      4.93 o 
   0  26   0       19.16       35.74     10.15 o 
   1  26   0       15.56       16.84      4.40 o 
   2  26   0       20.88       19.83      5.56 o 
 -13   0   1        5.08       -0.55      3.98 o 
 -11   0   1       19.87       12.00      3.83 o 
  -9   0   1       14.73       10.40      3.58 o 
  -7   0   1      147.65      108.82      3.51 o 
  -5   0   1     6251.83     6799.99     78.75 o 
  -3   0   1      605.58      568.92      7.72 o 
  -1   0   1     4700.04     3972.84     93.10 o 
   1   0   1     6621.14     6501.10    156.42 o 
   3   0   1     4535.00     4682.92     55.31 o 
   5   0   1        7.40        5.33      1.09 o 
   7   0   1      828.93      861.71     14.90 o 
   9   0   1      122.68      103.52      4.75 o 
  11   0   1       25.42       24.25      3.48 o 
  13   0   1        3.77       -1.40      5.24 o 
 -14   1   1       31.22       34.94      6.23 o 
 -13   1   1       15.44       16.86      3.36 o 
 -12   1   1       14.13       16.83      4.11 o 
 -11   1   1       50.99       49.47      4.76 o 
 -10   1   1      248.89      250.77      5.84 o 
  -9   1   1      282.25      260.08      4.66 o 
  -8   1   1        0.05       -1.64      1.64 o 
  -7   1   1       24.28       25.54      1.53 o 
  -6   1   1        0.11       -1.08      1.08 o 
  -5   1   1        0.88       -1.73      1.73 o 
  -4   1   1     2204.97     2269.54     22.32 o 
  -3   1   1       64.93       64.84      1.81 o 
  -2   1   1     4141.92     4261.13     31.52 o 
  -1   1   1     6375.93     5857.36     71.02 o 
   0   1   1        4.63       -0.16      0.30 o 
   1   1   1      858.82      841.57     29.15 o 
   2   1   1       12.32        8.59      0.47 o 
   3   1   1     1422.56     1427.83     13.11 o 
   4   1   1     1275.45     1377.03     11.98 o 
   5   1   1      691.38      796.77      7.54 o 
   6   1   1       50.64       61.25      1.46 o 
   7   1   1      172.75      187.93      4.17 o 
   8   1   1       43.02       38.55      1.81 o 
   9   1   1      100.23       90.19      3.17 o 
  10   1   1        0.07       -1.76      1.76 o 
  11   1   1      212.90      199.00      5.31 o 
  12   1   1        5.19        4.61      2.21 o 
  13   1   1       45.26       59.12      5.83 o 
  14   1   1       24.75       37.41      7.79 o 
 -14   2   1       80.65       93.10      7.83 o 
 -13   2   1       18.77       24.70      3.52 o 
 -12   2   1       51.35       57.34      4.04 o 
 -11   2   1      149.00      130.52      4.69 o 
 -10   2   1       74.10       72.58      3.52 o 
  -9   2   1       12.82        5.07      1.72 o 
  -8   2   1      127.25      113.23      5.83 o 
  -7   2   1      187.85      190.92      4.53 o 
  -6   2   1      910.81      979.41     10.96 o 
  -5   2   1      262.90      281.13      4.18 o 
  -4   2   1     6180.75     6599.46     57.36 o 
  -3   2   1     4008.03     4026.98     35.33 o 
  -2   2   1     8805.25     9115.52     69.65 o 
  -1   2   1    21817.45    21793.12    166.20 o 
   0   2   1     3522.97     3484.11     31.02 o 
   1   2   1    13777.33    13874.66     97.60 o 
   2   2   1     1100.69     1180.11     10.47 o 
   3   2   1      413.41      473.94      4.22 o 
   4   2   1       17.05       18.11      1.05 o 
   5   2   1        1.66       -0.08      0.62 o 
   6   2   1       43.40       65.70      1.91 o 
   7   2   1      309.75      295.17      4.25 o 
   8   2   1      359.52      319.92      5.12 o 
   9   2   1      310.36      313.79      5.63 o 
  10   2   1      386.39      353.55      6.73 o 
  11   2   1       36.51       36.24      2.86 o 
  12   2   1        0.27        1.16      3.51 o 
  13   2   1       70.03       69.69      5.27 o 
  14   2   1        5.62        7.74      4.63 o 
 -14   3   1        8.50       14.03      5.47 o 
 -13   3   1       29.20       31.89      3.74 o 
 -12   3   1       66.00       64.32      3.79 o 
 -11   3   1       26.12       21.01      3.26 o 
 -10   3   1       51.99       60.48      3.31 o 
  -9   3   1        5.77        7.88      1.75 o 
  -8   3   1     1861.78     1802.24     19.22 o 
  -7   3   1      799.14      791.50      9.53 o 
  -6   3   1     1032.00     1086.19     12.01 o 
  -5   3   1      966.40      912.51      9.35 o 
  -4   3   1      979.83     1150.78     11.16 o 
  -3   3   1     3737.02     3758.90     33.11 o 
  -2   3   1      790.26      719.81      7.07 o 
  -1   3   1      930.12      967.47      9.70 o 
   0   3   1       39.31       19.31      0.67 o 
   1   3   1    13779.16    14078.46    101.80 o 
   2   3   1       38.92       46.34      0.84 o 
   3   3   1     1546.20     1540.56     12.31 o 
   4   3   1     1967.54     2091.09     18.13 o 
   5   3   1     2593.10     2873.36     25.70 o 
   6   3   1       89.85      108.44      2.30 o 
   7   3   1        0.21       -0.83      1.92 o 
   8   3   1       83.95       87.52      4.55 o 
   9   3   1      294.57      270.67      6.28 o 
  10   3   1       20.15       22.44      2.57 o 
  11   3   1       16.20       28.70      2.68 o 
  12   3   1       55.06       61.34      3.49 o 
  13   3   1       15.48       26.33      4.24 o 
  14   3   1       24.61       19.90      4.36 o 
 -14   4   1        6.10        9.60      5.46 o 
 -13   4   1      101.12      115.26      4.99 o 
 -12   4   1       31.17       42.87      3.32 o 
 -11   4   1       22.10       23.50      2.71 o 
 -10   4   1      199.11      176.46      5.10 o 
  -9   4   1       14.81        5.82      2.03 o 
  -8   4   1     1147.22     1083.67     12.86 o 
  -7   4   1      183.65      225.82      4.20 o 
  -6   4   1      252.72      263.62      4.03 o 
  -5   4   1      312.75      329.87      4.38 o 
  -4   4   1      101.92      118.30      2.28 o 
  -3   4   1     3486.30     3596.10     31.80 o 
  -2   4   1      421.34      476.96      5.50 o 
  -1   4   1     3741.61     3398.19     29.59 o 
   0   4   1    21488.56    20461.29    193.71 o 
   1   4   1     3226.49     3058.75     24.94 o 
   2   4   1     1894.39     1782.33     12.74 o 
   3   4   1      139.63      161.83      2.13 o 
   4   4   1       18.35       23.21      1.18 o 
   5   4   1     2642.17     2879.39     24.64 o 
   6   4   1      182.27      185.55      2.92 o 
   7   4   1     1744.78     1793.82     20.34 o 
   8   4   1      893.47      839.24     12.65 o 
   9   4   1       42.97       46.72      3.02 o 
  10   4   1        2.47        6.26      2.41 o 
  11   4   1        0.27       -1.24      3.14 o 
  12   4   1        0.03        0.42      2.13 o 
  13   4   1        8.56       10.63      4.48 o 
  14   4   1       19.00       22.53      5.54 o 
 -14   5   1      165.44      218.47     12.84 o 
 -13   5   1       20.13       33.95      4.46 o 
 -12   5   1        0.84       -0.54      2.41 o 
 -11   5   1        1.94        4.08      2.27 o 
 -10   5   1       23.02       18.97      2.91 o 
  -9   5   1      651.82      647.02      9.94 o 
  -8   5   1     1684.75     1682.52     18.29 o 
  -7   5   1        0.00        2.56      1.57 o 
  -6   5   1      804.89      836.04      9.09 o 
  -5   5   1        5.99        4.02      0.98 o 
  -4   5   1      796.46      860.30      8.86 o 
  -3   5   1      546.44      555.45      6.05 o 
  -2   5   1      449.07      437.15      4.90 o 
  -1   5   1       87.20       81.33      1.55 o 
   0   5   1      962.62      992.16      8.81 o 
   1   5   1        1.32       -0.32      0.32 o 
   2   5   1     2951.58     2867.18     22.20 o 
   3   5   1     1139.74     1122.56      9.40 o 
   4   5   1      384.98      383.66      4.24 o 
   5   5   1        8.67       24.13      1.14 o 
   6   5   1      183.38      185.23      2.79 o 
   7   5   1      710.72      687.76      9.32 o 
   8   5   1      677.53      662.13      9.32 o 
   9   5   1        9.60       19.59      3.23 o 
  10   5   1      220.48      217.86      6.02 o 
  11   5   1        4.00        6.26      2.52 o 
  12   5   1        0.90        1.48      2.16 o 
  13   5   1       49.55       64.31      5.14 o 
  14   5   1       18.51       22.29      4.65 o 
 -14   6   1       56.12       72.90      6.27 o 
 -13   6   1       10.88        4.26      3.94 o 
 -12   6   1       90.74       78.19      4.07 o 
 -11   6   1        0.04       -0.06      2.53 o 
 -10   6   1        2.81       -2.30      2.30 o 
  -9   6   1      176.60      161.31      4.74 o 
  -8   6   1      194.02      192.99      4.38 o 
  -7   6   1        1.84        1.45      1.24 o 
  -6   6   1      382.99      407.03      5.41 o 
  -5   6   1      144.57      140.70      2.80 o 
  -4   6   1       74.88       77.91      2.00 o 
  -3   6   1      817.80      891.44      9.78 o 
  -2   6   1        0.17        1.67      0.74 o 
  -1   6   1      257.05      280.73      3.18 o 
   0   6   1     3106.55     2911.19     24.05 o 
   1   6   1       34.80       37.53      2.57 o 
   2   6   1      141.33      160.91      2.45 o 
   3   6   1      883.47      934.51      7.71 o 
   4   6   1       51.10       58.46      1.48 o 
   5   6   1      664.54      657.16      6.72 o 
   6   6   1      603.47      559.39      6.03 o 
   7   6   1       77.19       79.45      2.25 o 
   8   6   1        7.77        6.53      2.35 o 
   9   6   1      249.74      220.56      5.29 o 
  10   6   1       46.02       52.20      3.09 o 
  11   6   1       14.94       13.82      2.45 o 
  12   6   1        0.74        0.72      2.33 o 
  13   6   1       38.74       42.65      4.77 o 
  14   6   1        2.55       -0.55      3.86 o 
 -14   7   1        8.10       17.41      5.86 o 
 -13   7   1        1.94        3.30      3.29 o 
 -12   7   1        3.02        0.41      2.48 o 
 -11   7   1       10.44        5.91      2.64 o 
 -10   7   1       22.47       12.96      2.76 o 
  -9   7   1      294.49      274.58      6.07 o 
  -8   7   1       62.61       57.37      2.68 o 
  -7   7   1      296.84      290.46      4.67 o 
  -6   7   1      344.74      337.10      4.87 o 
  -5   7   1      620.11      670.42      7.18 o 
  -4   7   1        5.12       12.70      1.12 o 
  -3   7   1      128.47      168.54      2.90 o 
  -2   7   1     1262.71     1419.94     13.57 o 
  -1   7   1      386.78      396.94      4.22 o 
   0   7   1     1614.60     1443.25     12.72 o 
   1   7   1       44.83       42.22      1.39 o 
   2   7   1     2646.79     2669.93     23.90 o 
   3   7   1     1476.40     1580.17     13.14 o 
   4   7   1     1066.34     1234.84     11.31 o 
   5   7   1     1800.38     1789.51     16.99 o 
   6   7   1      136.68      119.52      2.69 o 
   7   7   1        8.31       11.06      1.54 o 
   8   7   1       23.92       19.40      1.85 o 
   9   7   1      550.08      515.70      8.57 o 
  10   7   1      196.71      169.32      4.98 o 
  11   7   1       13.06        8.65      2.66 o 
  12   7   1        0.20       -2.36      2.36 o 
  13   7   1        5.10        5.52      3.68 o 
  14   7   1        0.49        2.66      3.94 o 
 -14   8   1        6.23        4.15      5.14 o 
 -13   8   1        6.79        6.69      3.43 o 
 -12   8   1        0.01        1.46      2.78 o 
 -11   8   1        5.97        7.88      2.80 o 
 -10   8   1        1.05        0.73      2.52 o 
  -9   8   1       29.97       29.77      2.69 o 
  -8   8   1      550.25      506.94      7.06 o 
  -7   8   1        8.74        8.79      1.54 o 
  -6   8   1        1.09        3.98      1.17 o 
  -5   8   1      405.65      412.80      5.20 o 
  -4   8   1       56.76       52.03      1.81 o 
  -3   8   1       23.52       25.77      1.42 o 
  -2   8   1     1757.87     1816.86     15.99 o 
  -1   8   1     2004.90     2061.88     16.82 o 
   0   8   1     1007.46     1129.43     10.44 o 
   1   8   1      828.81      907.51      8.68 o 
   2   8   1     1838.59     1927.28     16.71 o 
   3   8   1       28.65       22.74      1.31 o 
   4   8   1        0.19        0.63      0.78 o 
   5   8   1      116.22      121.10      2.46 o 
   6   8   1      102.15       96.80      2.59 o 
   7   8   1        1.64        0.11      1.18 o 
   8   8   1        0.46       -1.57      1.57 o 
   9   8   1       64.31       68.13      3.27 o 
  10   8   1       42.03       49.73      3.32 o 
  11   8   1       17.32       19.11      3.00 o 
  12   8   1       15.62       15.25      3.11 o 
  13   8   1        0.55       -2.66      3.45 o 
  14   8   1        9.18       11.79      4.34 o 
 -14   9   1       70.76       67.01     11.75 o 
 -13   9   1        1.70       -1.44      3.19 o 
 -12   9   1       19.66       17.82      3.39 o 
 -11   9   1       33.39       29.91      3.49 o 
 -10   9   1      420.60      405.32      9.14 o 
  -9   9   1       59.21       59.86      3.03 o 
  -8   9   1       44.63       38.71      2.56 o 
  -7   9   1      501.19      499.27      6.89 o 
  -6   9   1      152.86      157.42      3.26 o 
  -5   9   1      121.46      136.26      3.04 o 
  -4   9   1      418.88      394.97      5.35 o 
  -3   9   1        7.98        2.88      1.00 o 
  -2   9   1       38.08       39.87      1.58 o 
  -1   9   1      540.07      565.04      5.84 o 
   0   9   1     1235.21     1357.77     12.44 o 
   1   9   1     2113.56     2071.66     18.03 o 
   2   9   1      103.97      102.33      3.00 o 
   3   9   1       13.96       15.43      1.16 o 
   4   9   1      416.00      381.60      4.74 o 
   5   9   1      325.88      342.13      4.51 o 
   6   9   1        0.02        0.41      1.16 o 
   7   9   1       90.00       83.33      3.53 o 
   8   9   1       65.85       64.15      3.08 o 
   9   9   1        6.26        2.08      2.01 o 
  10   9   1      153.19      156.02      6.22 o 
  11   9   1       29.30       21.76      3.09 o 
  12   9   1       23.00       20.95      4.03 o 
  13   9   1        4.93        6.57      4.75 o 
  14   9   1        1.84       -1.76      3.90 o 
 -13  10   1       28.49       35.96      5.08 o 
 -12  10   1        5.57        6.44      3.08 o 
 -11  10   1       32.59       25.84      3.41 o 
 -10  10   1        8.54        6.58      2.79 o 
  -9  10   1       32.67       38.96      3.02 o 
  -8  10   1      205.97      193.63      4.75 o 
  -7  10   1        2.27        1.00      1.58 o 
  -6  10   1       14.00       11.97      1.50 o 
  -5  10   1       26.64       17.77      1.57 o 
  -4  10   1       50.72       45.88      1.91 o 
  -3  10   1      818.02      815.56      9.11 o 
  -2  10   1       17.12       16.70      1.28 o 
  -1  10   1        3.00        8.26      1.09 o 
   0  10   1       14.25       22.14      1.46 o 
   1  10   1       81.38      106.41      2.43 o 
   2  10   1        7.06        7.67      0.98 o 
   3  10   1       17.20       18.52      1.32 o 
   4  10   1        2.74       -0.50      0.90 o 
   5  10   1       47.17       56.92      1.95 o 
   6  10   1      186.14      174.22      3.60 o 
   7  10   1        8.21        1.91      1.59 o 
   8  10   1      159.00      163.65      4.47 o 
   9  10   1       19.68       14.19      3.28 o 
  10  10   1       88.15       79.35      4.25 o 
  11  10   1       13.05       12.56      2.88 o 
  12  10   1        0.07       -1.66      3.34 o 
  13  10   1        3.21        6.45      3.84 o 
 -13  11   1       47.22       67.25     10.39 o 
 -12  11   1       18.70       15.34      4.23 o 
 -11  11   1       37.56       48.76      4.08 o 
 -10  11   1        0.05       -0.52      2.46 o 
  -9  11   1       19.60       13.55      2.88 o 
  -8  11   1      266.78      272.34      5.81 o 
  -7  11   1      361.64      331.94      5.67 o 
  -6  11   1      384.21      360.86      5.73 o 
  -5  11   1       31.43       31.86      1.88 o 
  -4  11   1      398.15      407.98      5.81 o 
  -3  11   1      332.89      320.10      4.93 o 
  -2  11   1      122.13      129.50      2.81 o 
  -1  11   1       93.24       90.68      2.28 o 
   0  11   1        0.93       -1.00      1.00 o 
   1  11   1     1228.42     1313.44     12.47 o 
   2  11   1      166.19      176.30      2.98 o 
   3  11   1        2.80        3.26      0.90 o 
   4  11   1       81.89       68.65      2.81 o 
   5  11   1      146.88      126.15      2.87 o 
   6  11   1       46.08       49.41      2.19 o 
   7  11   1       30.09       41.94      2.50 o 
   8  11   1       40.77       46.75      3.05 o 
   9  11   1       48.47       47.58      3.54 o 
  10  11   1        6.23        7.44      2.62 o 
  11  11   1       56.27       72.49      4.33 o 
  12  11   1        2.29       -1.44      3.43 o 
  13  11   1        3.83        6.30      4.20 o 
 -13  12   1        6.43       11.07      8.07 o 
 -12  12   1        7.93        6.47      3.98 o 
 -11  12   1        0.33       -1.02      2.77 o 
 -10  12   1        4.86       10.14      3.03 o 
  -9  12   1       28.82       24.84      3.26 o 
  -8  12   1        8.68        9.92      2.48 o 
  -7  12   1      214.19      200.95      4.64 o 
  -6  12   1        0.48        0.19      1.50 o 
  -5  12   1        0.00       -1.23      1.23 o 
  -4  12   1      213.68      223.11      4.27 o 
  -3  12   1       10.12       13.14      1.55 o 
  -2  12   1      464.70      502.89      6.27 o 
  -1  12   1      122.99      133.83      2.76 o 
   0  12   1     1274.78     1399.94     13.39 o 
   1  12   1        7.42       10.89      1.54 o 
   2  12   1        8.60        9.38      1.21 o 
   3  12   1       10.49       12.47      1.48 o 
   4  12   1       23.08       17.42      1.44 o 
   5  12   1       32.69       29.16      1.88 o 
   6  12   1      122.66      114.97      3.29 o 
   7  12   1       76.40       70.15      3.07 o 
   8  12   1        1.35        6.59      2.42 o 
   9  12   1       33.26       30.48      3.33 o 
  10  12   1       35.46       37.82      3.49 o 
  11  12   1        4.40        3.66      2.91 o 
  12  12   1        6.53        4.80      4.93 o 
  13  12   1        0.06        0.75      5.18 o 
 -13  13   1        0.25        5.32      5.39 o 
 -12  13   1        0.07       -4.26      4.26 o 
 -11  13   1        6.30        2.25      3.09 o 
 -10  13   1        0.47       -0.98      2.67 o 
  -9  13   1        2.14        4.32      2.71 o 
  -8  13   1       16.70       14.64      2.65 o 
  -7  13   1       45.70       58.94      4.50 o 
  -6  13   1        9.77        7.40      1.91 o 
  -5  13   1        0.45        0.37      1.37 o 
  -4  13   1      128.63      138.56      3.55 o 
  -3  13   1       12.75       11.42      1.59 o 
  -2  13   1      143.87      123.04      3.03 o 
  -1  13   1       78.94       74.65      2.23 o 
   0  13   1      336.52      355.26      5.10 o 
   1  13   1      416.74      426.16      5.71 o 
   2  13   1      475.29      489.43      5.85 o 
   3  13   1      334.79      320.28      4.83 o 
   4  13   1      105.28      107.42      3.33 o 
   5  13   1       84.17       83.50      2.86 o 
   6  13   1       94.44       87.72      3.37 o 
   7  13   1        2.07        3.69      1.94 o 
   8  13   1        0.83        1.41      2.46 o 
   9  13   1      172.46      144.96      5.71 o 
  10  13   1        0.00       -1.20      2.52 o 
  11  13   1        2.14       11.00      3.95 o 
  12  13   1        0.31        9.28      4.51 o 
 -12  14   1        0.10       -1.18      4.80 o 
 -11  14   1       31.01       34.92      4.10 o 
 -10  14   1       12.10        8.67      3.24 o 
  -9  14   1       86.85       93.65      4.94 o 
  -8  14   1        8.60       10.18      2.65 o 
  -7  14   1       27.95       33.18      3.04 o 
  -6  14   1     1167.15     1109.41     13.99 o 
  -5  14   1      262.11      256.36      5.05 o 
  -4  14   1      117.82      120.18      3.51 o 
  -3  14   1        2.89        4.80      1.51 o 
  -2  14   1       27.79       20.99      1.71 o 
  -1  14   1       26.37       32.60      1.76 o 
   0  14   1       10.40       13.10      1.51 o 
   1  14   1       35.33       52.90      2.15 o 
   2  14   1      118.53      122.52      2.90 o 
   3  14   1       13.52       18.05      1.64 o 
   4  14   1      231.45      215.07      5.09 o 
   5  14   1      131.35      125.58      4.18 o 
   6  14   1      750.72      769.69     10.78 o 
   7  14   1      736.57      731.49     11.51 o 
   8  14   1      421.61      412.53     12.59 o 
   9  14   1       20.16       16.43      3.12 o 
  10  14   1        4.97        3.48      2.86 o 
  11  14   1       19.25       24.99      4.44 o 
  12  14   1        0.11       -3.63      3.63 o 
 -12  15   1        2.19        4.67     11.39 o 
 -11  15   1        0.71       -2.69      3.82 o 
 -10  15   1       20.03       17.93      3.59 o 
  -9  15   1       16.19       11.74      3.28 o 
  -8  15   1       49.32       40.39      3.39 o 
  -7  15   1       12.91       13.85      2.64 o 
  -6  15   1      230.95      226.25      5.49 o 
  -5  15   1      214.31      174.28      4.69 o 
  -4  15   1       79.79       75.32      2.97 o 
  -3  15   1       22.93       17.02      1.91 o 
  -2  15   1       12.05        9.22      1.59 o 
  -1  15   1      442.33      453.57      5.97 o 
   0  15   1        1.44        2.68      1.36 o 
   1  15   1      707.81      733.24      8.67 o 
   2  15   1       97.00       95.21      2.84 o 
   3  15   1      334.41      318.34      5.16 o 
   4  15   1        0.09       -0.17      1.69 o 
   5  15   1       84.54       68.04      3.50 o 
   6  15   1      208.05      195.14      5.60 o 
   7  15   1       47.52       45.83      3.38 o 
   8  15   1       30.15       29.35      3.50 o 
   9  15   1       33.43       35.29      4.16 o 
  10  15   1       29.06       32.11      3.80 o 
  11  15   1        1.27        1.90      3.82 o 
  12  15   1       12.68       21.61      4.96 o 
 -11  16   1        0.00        4.02      5.56 o 
 -10  16   1       19.32       19.53      3.82 o 
  -9  16   1        2.32        1.10      3.06 o 
  -8  16   1        0.43        0.04      3.73 o 
  -7  16   1       18.79       16.81      3.09 o 
  -6  16   1        0.25       -1.73      2.21 o 
  -5  16   1       38.43       35.32      2.72 o 
  -4  16   1       26.87       18.75      2.35 o 
  -3  16   1        1.53        2.90      1.86 o 
  -2  16   1      155.98      148.14      3.76 o 
  -1  16   1        3.57        1.31      1.57 o 
   0  16   1       58.21       53.08      2.44 o 
   1  16   1       87.59       87.71      2.90 o 
   2  16   1      150.99      169.20      3.82 o 
   3  16   1      440.69      435.29      6.88 o 
   4  16   1       24.94       25.63      3.61 o 
   5  16   1        1.07       -2.12      2.12 o 
   6  16   1      175.79      171.39      5.46 o 
   7  16   1      117.38      108.61      4.57 o 
   8  16   1       12.16       15.56      3.24 o 
   9  16   1       18.79       17.01      3.47 o 
  10  16   1       44.84       52.03      5.27 o 
  11  16   1        2.22       -1.54      4.02 o 
 -11  17   1        0.85        0.06      5.24 o 
 -10  17   1        0.06        4.78      3.29 o 
  -9  17   1        2.19        2.48      3.15 o 
  -8  17   1        7.89        8.62      4.69 o 
  -7  17   1        1.55       -0.15      2.49 o 
  -6  17   1        8.99       13.44      2.70 o 
  -5  17   1       39.55       32.01      3.03 o 
  -4  17   1       49.72       57.85      3.94 o 
  -3  17   1        0.32       -2.83      2.83 o 
  -2  17   1      177.27      190.81      4.37 o 
  -1  17   1       33.49       28.93      2.05 o 
   0  17   1        5.23        5.41      1.75 o 
   1  17   1      813.41      800.36      9.70 o 
   2  17   1        4.62        2.98      1.61 o 
   3  17   1       40.35       39.04      3.00 o 
   4  17   1       64.32       67.22      3.57 o 
   5  17   1       25.03       19.95      2.79 o 
   6  17   1       42.57       55.97      3.64 o 
   7  17   1      104.51      112.46      7.80 o 
   8  17   1       82.32       88.41      5.54 o 
   9  17   1        1.10       -4.11      5.47 o 
  10  17   1       10.83        7.41      4.26 o 
  11  17   1        8.70       23.01      4.92 o 
 -10  18   1       49.88       63.01      6.06 o 
  -9  18   1       19.86       24.07      4.02 o 
  -8  18   1      175.71      202.68      7.48 o 
  -7  18   1       50.06       45.39      3.69 o 
  -6  18   1      156.48      182.52      7.74 o 
  -5  18   1        9.44        8.53      2.60 o 
  -4  18   1        0.00       -2.18      2.18 o 
  -3  18   1       47.01       35.84      2.82 o 
  -2  18   1       18.24       21.84      2.56 o 
  -1  18   1        0.73        1.20      1.81 o 
   0  18   1      175.92      180.45      4.68 o 
   1  18   1      105.42      106.47      3.93 o 
   2  18   1      104.30      107.82      4.02 o 
   3  18   1       46.47       49.80      4.41 o 
   4  18   1        1.22        0.29      2.52 o 
   5  18   1       20.84       25.16      3.39 o 
   6  18   1       16.98        6.55      3.28 o 
   7  18   1       54.47       53.46      4.34 o 
   8  18   1       37.74       41.05      4.24 o 
   9  18   1       34.81       29.87      4.12 o 
  10  18   1        0.89        1.67      4.29 o 
 -10  19   1        9.56        6.81      4.62 o 
  -9  19   1        1.24        4.98      4.22 o 
  -8  19   1       26.01       33.73      5.10 o 
  -7  19   1       13.61       15.07      3.24 o 
  -6  19   1       13.39        8.17      2.94 o 
  -5  19   1       14.79       16.39      3.27 o 
  -4  19   1       13.88       14.60      2.90 o 
  -3  19   1       25.12       17.73      2.76 o 
  -2  19   1       73.16       72.65      4.22 o 
  -1  19   1       10.47        9.41      2.49 o 
   0  19   1        2.66        2.91      2.35 o 
   1  19   1       63.35       57.76      3.30 o 
   2  19   1        3.74        1.99      2.19 o 
   3  19   1       75.89       77.34      4.05 o 
   4  19   1       60.95       57.65      4.15 o 
   5  19   1        4.91        2.06      2.45 o 
   6  19   1       40.66       34.36      3.47 o 
   7  19   1        1.02       -1.31      2.93 o 
   8  19   1       43.45       39.74      4.31 o 
   9  19   1        0.00        1.73      4.14 o 
  10  19   1        0.14       -0.28      4.19 o 
  -9  20   1       26.68       32.94      5.34 o 
  -8  20   1        0.57        8.09      4.35 o 
  -7  20   1       35.81       40.94      4.43 o 
  -6  20   1        3.64        2.11      3.21 o 
  -5  20   1       25.16       21.83      4.33 o 
  -4  20   1        2.50        1.35      3.05 o 
  -3  20   1       80.27       78.01      4.74 o 
  -2  20   1      103.70       79.50      4.76 o 
  -1  20   1        0.26       -1.27      2.41 o 
   0  20   1        3.20        2.38      2.44 o 
   1  20   1        3.61        4.72      2.51 o 
   2  20   1        0.52        3.28      2.44 o 
   3  20   1       16.67       18.24      2.95 o 
   4  20   1       21.07       13.76      4.09 o 
   5  20   1        1.97       -1.43      2.51 o 
   6  20   1       47.55       47.40      3.87 o 
   7  20   1        3.68       -2.73      3.02 o 
   8  20   1        9.88       12.47      3.64 o 
   9  20   1       11.33        8.97      5.87 o 
  -9  21   1        0.10        1.04      4.19 o 
  -8  21   1       53.46       61.69      6.40 o 
  -7  21   1        7.85       19.17      4.91 o 
  -6  21   1       13.63       12.37      3.78 o 
  -5  21   1        0.68        1.72      3.78 o 
  -4  21   1       16.71       14.28      4.13 o 
  -3  21   1       21.41       22.79      3.68 o 
  -2  21   1        1.17       -2.76      2.76 o 
  -1  21   1        8.82        6.89      2.65 o 
   0  21   1        0.24       -2.30      2.30 o 
   1  21   1        5.86        8.26      2.70 o 
   2  21   1       15.19       15.42      3.37 o 
   3  21   1       11.28       16.13      3.98 o 
   4  21   1        2.94        3.28      3.59 o 
   5  21   1        0.04       -2.81      2.81 o 
   6  21   1        1.32        2.79      3.99 o 
   7  21   1       21.04       25.96      4.93 o 
   8  21   1        4.89        9.20      6.25 o 
   9  21   1        0.07        7.62      9.08 o 
  -8  22   1        0.18        7.24      5.26 o 
  -7  22   1        1.64       -1.89      4.35 o 
  -6  22   1        3.06       -3.32      3.32 o 
  -5  22   1       16.66       17.59      5.88 o 
  -4  22   1        1.70       -4.09      4.09 o 
  -3  22   1        7.69        7.34      3.15 o 
  -2  22   1       89.26      104.51      8.26 o 
  -1  22   1       10.08       11.59      3.45 o 
   0  22   1        3.06        4.64      2.85 o 
   1  22   1        8.91        9.68      3.01 o 
   2  22   1       23.49       31.78      4.79 o 
   3  22   1        4.77        7.34      3.99 o 
   4  22   1        4.81        0.73      3.62 o 
   5  22   1        4.60        5.16      3.47 o 
   6  22   1        0.01       -3.33      3.87 o 
   7  22   1        7.31        0.77      4.31 o 
   8  22   1       22.07       34.89      5.70 o 
  -7  23   1        3.79        1.60      4.74 o 
  -6  23   1       12.72       16.66      4.21 o 
  -5  23   1        0.46       -3.40      3.40 o 
  -4  23   1        2.93       -3.74      3.74 o 
  -3  23   1        7.20       11.01      4.50 o 
  -2  23   1        7.68        8.91      5.10 o 
  -1  23   1        3.19        2.86      3.33 o 
   0  23   1        0.15        0.51      2.47 o 
   1  23   1       20.62       24.12      3.15 o 
   2  23   1        1.73        7.77      4.12 o 
   3  23   1       24.55       21.92      4.77 o 
   4  23   1        3.01        6.18      4.18 o 
   5  23   1       21.39       27.11      4.30 o 
   6  23   1        1.95        3.21      4.50 o 
   7  23   1       37.49       48.41      6.00 o 
  -6  24   1       15.11        5.51      5.89 o 
  -5  24   1       18.49       15.64      4.91 o 
  -4  24   1        4.55        7.43      4.66 o 
  -3  24   1       63.01       76.93      6.59 o 
  -2  24   1       41.20       49.22      4.95 o 
  -1  24   1       10.17        9.56      4.25 o 
   0  24   1       21.96       15.91      3.17 o 
   1  24   1        0.21        0.49      3.32 o 
   2  24   1       14.13       18.50      4.85 o 
   3  24   1       33.09       33.42      5.36 o 
   4  24   1        2.91        0.31      4.32 o 
   5  24   1        1.29       -0.18      4.45 o 
   6  24   1        5.77        9.98      4.98 o 
  -4  25   1       17.07       16.77      5.34 o 
  -3  25   1        0.01        1.85      4.52 o 
  -2  25   1        2.27        3.92      4.60 o 
  -1  25   1        5.91       10.30      3.96 o 
   0  25   1       10.19        8.64      7.18 o 
   1  25   1        1.73       -0.04      3.56 o 
   2  25   1        7.24       10.16      4.84 o 
   3  25   1       28.49       28.88      5.51 o 
   4  25   1        2.58       -4.20      5.84 o 
  -2  26   1       23.84       24.98      5.69 o 
  -1  26   1        0.25       -3.70      3.70 o 
   0  26   1       52.29       67.24      7.34 o 
   1  26   1        6.15        3.34      4.02 o 
   2  26   1       11.29       13.00      5.77 o 
 -14   0   2       64.68       56.09     10.09 o 
 -12   0   2       29.45       18.11      4.49 o 
 -10   0   2       38.09       28.92      8.90 o 
  -8   0   2       47.12       41.84      3.21 o 
  -6   0   2      214.22      237.22      5.84 o 
  -4   0   2    10182.26    10641.99    139.21 o 
  -2   0   2     2989.77     2945.01     34.14 o 
   0   0   2    16088.31    16398.63    134.92 o 
   2   0   2     6471.25     6957.84    136.51 o 
   4   0   2      378.74      345.79      8.27 o 
   6   0   2       78.44       94.65      2.72 o 
   8   0   2      417.28      458.23      7.83 o 
  10   0   2      325.81      326.37      8.36 o 
  12   0   2       63.96       75.10      4.78 o 
  14   0   2       14.46       10.65      6.39 o 
 -14   1   2        0.16       -4.81      4.81 o 
 -13   1   2        0.40       -2.05      2.91 o 
 -12   1   2       28.24       40.55      4.16 o 
 -11   1   2      157.76      146.64      5.56 o 
 -10   1   2       53.19       39.27      3.35 o 
  -9   1   2        7.87        4.07      1.63 o 
  -8   1   2      338.54      344.77      5.74 o 
  -7   1   2        7.94        8.88      1.32 o 
  -6   1   2        4.18        0.82      1.05 o 
  -5   1   2     1247.80     1442.95     14.01 o 
  -4   1   2      819.97      812.37      8.37 o 
  -3   1   2      999.16     1060.95      9.00 o 
  -2   1   2     1741.00     1499.67     13.84 o 
  -1   1   2     1819.59     1738.27     15.55 o 
   0   1   2     5992.16     6163.07     41.12 o 
   1   1   2     5271.48     5410.17     39.01 o 
   2   1   2      388.29      396.67      5.29 o 
   3   1   2     1272.31     1389.93     17.17 o 
   4   1   2     1005.49     1071.89     10.15 o 
   5   1   2      691.83      759.26      7.71 o 
   6   1   2      213.15      209.53      3.59 o 
   7   1   2      445.36      492.05      5.95 o 
   8   1   2        3.04        2.26      1.14 o 
   9   1   2      528.84      524.69      7.54 o 
  10   1   2      171.91      187.77      4.48 o 
  11   1   2       13.34        7.83      2.16 o 
  12   1   2        1.14        0.50      2.06 o 
  13   1   2       44.76       52.09      4.70 o 
  14   1   2        0.29        5.64      4.21 o 
 -14   2   2        1.81        5.18      5.26 o 
 -13   2   2        4.29        3.65      3.11 o 
 -12   2   2       27.69       34.48      3.63 o 
 -11   2   2        3.73       -2.32      2.32 o 
 -10   2   2       15.65        7.90      2.33 o 
  -9   2   2        2.87       -2.24      2.24 o 
  -8   2   2      783.07      720.52      8.65 o 
  -7   2   2        9.00       11.09      1.41 o 
  -6   2   2      718.77      722.57      8.13 o 
  -5   2   2     1144.02     1383.88     13.52 o 
  -4   2   2      219.32      193.13      2.99 o 
  -3   2   2       18.87       11.10      0.74 o 
  -2   2   2     4977.60     5186.78     45.44 o 
  -1   2   2     9997.66     9640.89     97.92 o 
   0   2   2      889.99      768.70      8.31 o 
   1   2   2    18706.10    18330.47    122.76 o 
   2   2   2       75.94       93.43      1.38 o 
   3   2   2     3725.16     3937.39     32.75 o 
   4   2   2      628.96      691.69      6.40 o 
   5   2   2     4479.03     4683.05     45.07 o 
   6   2   2      209.99      222.53      3.30 o 
   7   2   2        0.27        1.24      1.56 o 
   8   2   2        3.44        7.43      1.43 o 
   9   2   2        1.86        4.44      1.71 o 
  10   2   2       34.13       28.84      2.31 o 
  11   2   2        9.69        4.52      2.02 o 
  12   2   2        0.01       -2.62      2.62 o 
  13   2   2       22.15       28.00      4.09 o 
  14   2   2        0.74        1.39      3.68 o 
 -14   3   2       33.92       36.59      6.69 o 
 -13   3   2       11.25       16.85      3.63 o 
 -12   3   2        0.07       -0.80      2.57 o 
 -11   3   2       43.76       52.18      3.36 o 
 -10   3   2      204.98      202.92      5.53 o 
  -9   3   2        0.49       -1.56      1.56 o 
  -8   3   2       21.12       28.33      1.97 o 
  -7   3   2      569.72      570.65      7.64 o 
  -6   3   2       24.28       27.00      1.52 o 
  -5   3   2      753.75      784.19      8.43 o 
  -4   3   2      601.88      617.39      6.75 o 
  -3   3   2     2988.23     2987.86     26.72 o 
  -2   3   2      358.76      412.36      5.00 o 
  -1   3   2    18090.61    18029.78    166.61 o 
   0   3   2       93.21       79.57      1.23 o 
   1   3   2      198.95      149.77      1.65 o 
   2   3   2       16.71       20.17      0.70 o 
   3   3   2      483.24      519.24      4.63 o 
   4   3   2     1149.54     1328.69     11.65 o 
   5   3   2      638.25      776.04      9.39 o 
   6   3   2      313.78      336.83      4.16 o 
   7   3   2       83.56       89.36      2.33 o 
   8   3   2        0.09        0.47      1.65 o 
   9   3   2      318.93      310.08      6.58 o 
  10   3   2      183.43      166.17      4.45 o 
  11   3   2       20.23       13.93      2.25 o 
  12   3   2       10.51        9.61      2.25 o 
  13   3   2        0.35       -1.65      3.02 o 
  14   3   2       13.60       24.81      4.27 o 
 -14   4   2        4.48        9.79      8.59 o 
 -13   4   2      128.05      144.76      6.21 o 
 -12   4   2       17.24       19.46      2.92 o 
 -11   4   2       50.72       42.27      3.23 o 
 -10   4   2      149.05      135.20      4.74 o 
  -9   4   2      325.25      311.11      5.34 o 
  -8   4   2       66.05       66.92      2.73 o 
  -7   4   2      398.86      399.80      6.07 o 
  -6   4   2      433.09      406.65      5.42 o 
  -5   4   2      425.70      452.59      5.64 o 
  -4   4   2      109.40       94.36      2.12 o 
  -3   4   2     2517.47     2431.54     22.08 o 
  -2   4   2     4339.16     4221.67     39.86 o 
  -1   4   2     7164.24     7219.58     67.00 o 
   0   4   2    12589.59    12542.32    100.23 o 
   1   4   2     3677.95     3761.75     28.71 o 
   2   4   2       25.63       22.01      0.68 o 
   3   4   2     2716.81     2768.27     21.58 o 
   4   4   2     2805.97     2939.31     25.88 o 
   5   4   2      481.25      550.70      7.57 o 
   6   4   2        0.12        2.12      0.87 o 
   7   4   2      101.27      104.08      2.54 o 
   8   4   2       17.35       24.22      2.16 o 
   9   4   2      162.57      165.64      8.31 o 
  10   4   2      115.97      121.62      4.46 o 
  11   4   2      196.67      200.80      6.81 o 
  12   4   2       31.32       31.61      4.35 o 
  13   4   2       30.49       24.51      4.17 o 
  14   4   2        0.45       -0.43      3.57 o 
 -14   5   2        5.25        6.64      5.74 o 
 -13   5   2       36.62       43.72      3.82 o 
 -12   5   2        4.45       10.68      2.74 o 
 -11   5   2        0.74        0.48      2.24 o 
 -10   5   2      165.48      139.51      4.78 o 
  -9   5   2     1250.17     1208.11     14.36 o 
  -8   5   2      525.59      536.84      7.79 o 
  -7   5   2       41.41       44.48      1.99 o 
  -6   5   2      396.56      447.67      5.87 o 
  -5   5   2      889.67      933.06      9.86 o 
  -4   5   2        1.70        2.01      0.90 o 
  -3   5   2     1265.20     1367.70     13.14 o 
  -2   5   2     1021.84      985.81     10.50 o 
  -1   5   2     2978.71     2819.01     24.99 o 
   0   5   2     1639.46     1742.92     15.82 o 
   1   5   2    13145.82    13211.44     98.98 o 
   2   5   2     3536.17     3725.00     28.71 o 
   3   5   2        2.97        6.56      0.55 o 
   4   5   2      514.51      565.76      5.18 o 
   5   5   2     1483.92     1582.21     13.82 o 
   6   5   2     1553.03     1645.09     16.93 o 
   7   5   2      536.15      497.37      7.16 o 
   8   5   2       82.90       88.06      3.73 o 
   9   5   2      253.53      240.98      5.16 o 
  10   5   2       21.08       20.42      2.30 o 
  11   5   2      263.05      254.08      7.11 o 
  12   5   2       68.26       65.12      3.42 o 
  13   5   2        9.77        5.90      5.67 o 
  14   5   2       11.87        1.44      3.78 o 
 -14   6   2       58.57       81.99      8.15 o 
 -13   6   2        7.91        7.65      3.00 o 
 -12   6   2        0.39       -1.47      2.40 o 
 -11   6   2        0.00       -2.11      2.11 o 
 -10   6   2        0.85       -0.36      2.43 o 
  -9   6   2       88.68       95.44      5.26 o 
  -8   6   2       42.44       49.59      3.49 o 
  -7   6   2       13.61       15.06      1.60 o 
  -6   6   2        1.27       -0.17      1.15 o 
  -5   6   2      201.78      155.96      3.05 o 
  -4   6   2     1494.52     1547.50     15.00 o 
  -3   6   2       63.48       55.76      1.92 o 
  -2   6   2       22.61       25.43      1.67 o 
  -1   6   2      644.43      656.17      6.94 o 
   0   6   2     5044.73     5008.95     67.73 o 
   1   6   2     2122.03     2173.60     19.53 o 
   2   6   2      416.74      424.97      3.95 o 
   3   6   2     1801.15     1885.47     15.21 o 
   4   6   2      125.47      133.23      1.90 o 
   5   6   2      164.84      217.72      3.04 o 
   6   6   2      145.83      158.32      2.84 o 
   7   6   2      135.83      136.38      6.03 o 
   8   6   2       19.48       18.58      2.34 o 
   9   6   2       12.12       11.15      1.99 o 
  10   6   2        3.57        2.02      2.54 o 
  11   6   2       12.14       14.84      2.44 o 
  12   6   2        6.23        9.00      2.60 o 
  13   6   2        0.40       -0.06      3.52 o 
  14   6   2        0.37       -3.70      3.70 o 
 -14   7   2       17.66       18.38      6.06 o 
 -13   7   2        0.86        6.24      3.98 o 
 -12   7   2       17.91       20.15      5.09 o 
 -11   7   2       32.24       31.28      4.66 o 
 -10   7   2        3.62        3.84      2.60 o 
  -9   7   2       76.25       62.85      3.38 o 
  -8   7   2        3.99        0.41      1.74 o 
  -7   7   2      693.46      701.34      8.52 o 
  -6   7   2       53.04       55.57      2.09 o 
  -5   7   2      121.18      118.52      2.77 o 
  -4   7   2        0.41        1.39      0.94 o 
  -3   7   2     1211.30     1303.18     12.87 o 
  -2   7   2     3375.18     3477.63     31.00 o 
  -1   7   2     3518.18     3324.99     29.58 o 
   0   7   2     1339.71     1316.78     11.77 o 
   1   7   2       90.21       88.53      1.94 o 
   2   7   2       19.41       10.08      0.75 o 
   3   7   2      874.50      973.14      8.12 o 
   4   7   2       82.98       70.03      1.76 o 
   5   7   2      221.63      242.87      3.09 o 
   6   7   2      169.44      163.45      4.51 o 
   7   7   2      101.94      108.70      2.70 o 
   8   7   2       18.25       18.35      2.60 o 
   9   7   2        4.74        5.81      2.95 o 
  10   7   2       98.60       93.68      3.71 o 
  11   7   2        0.02        0.09      2.30 o 
  12   7   2        1.27       -2.19      3.05 o 
  13   7   2        0.24       -0.68      3.35 o 
  14   7   2       27.49       37.79      6.98 o 
 -14   8   2        3.32        5.76      5.43 o 
 -13   8   2        4.48        2.60      6.14 o 
 -12   8   2        3.14       -2.55      2.55 o 
 -11   8   2        0.06       -0.79      2.51 o 
 -10   8   2       68.48       67.43      4.22 o 
  -9   8   2      120.20      108.61      4.18 o 
  -8   8   2      305.38      315.11      5.89 o 
  -7   8   2      280.47      248.33      4.52 o 
  -6   8   2        0.59        0.92      1.21 o 
  -5   8   2      215.20      256.54      4.23 o 
  -4   8   2        6.84        4.11      1.07 o 
  -3   8   2      703.97      813.92      8.88 o 
  -2   8   2      476.31      498.17      6.03 o 
  -1   8   2     1310.52     1512.69     12.83 o 
   0   8   2       20.38       24.02      1.17 o 
   1   8   2      336.54      411.44      5.02 o 
   2   8   2      815.70      939.60      8.39 o 
   3   8   2      102.28      148.55      2.37 o 
   4   8   2      225.76      226.27      3.54 o 
   5   8   2       96.98      129.74      3.23 o 
   6   8   2       87.54       78.58      2.57 o 
   7   8   2        0.16        1.05      1.31 o 
   8   8   2        4.53        3.60      1.71 o 
   9   8   2       43.27       36.39      2.57 o 
  10   8   2       19.26       17.69      2.43 o 
  11   8   2       12.87       14.17      3.16 o 
  12   8   2       12.29        9.64      3.56 o 
  13   8   2        4.45        3.78      3.63 o 
  14   8   2       27.70       19.65      4.46 o 
 -14   9   2       19.41       30.14      6.61 o 
 -13   9   2        0.13        8.49      5.23 o 
 -12   9   2       17.22       14.15      3.39 o 
 -11   9   2       21.18       21.00      3.40 o 
 -10   9   2       57.40       65.71      4.23 o 
  -9   9   2       86.22       98.72      4.06 o 
  -8   9   2      311.34      299.99      5.41 o 
  -7   9   2      788.53      714.43      8.95 o 
  -6   9   2       23.67       16.63      1.72 o 
  -5   9   2      220.30      227.29      3.77 o 
  -4   9   2       17.03       19.85      1.52 o 
  -3   9   2      783.01      764.86      8.63 o 
  -2   9   2       78.52       82.32      2.32 o 
  -1   9   2       16.85       17.23      1.15 o 
   0   9   2      415.97      477.35      5.48 o 
   1   9   2       90.41       94.78      2.16 o 
   2   9   2      219.95      220.46      3.23 o 
   3   9   2      402.86      415.84      4.89 o 
   4   9   2        0.02        0.32      0.82 o 
   5   9   2      108.38       97.87      2.52 o 
   6   9   2        0.55        0.31      1.06 o 
   7   9   2       17.63       19.28      2.36 o 
   8   9   2      137.09      132.87      4.29 o 
   9   9   2       20.19       18.79      2.28 o 
  10   9   2      293.33      294.95      8.37 o 
  11   9   2       23.58       22.98      3.03 o 
  12   9   2       16.72       23.59      4.13 o 
  13   9   2        5.69        4.57      4.50 o 
 -13  10   2        5.57       -0.50      4.73 o 
 -12  10   2        0.81       -1.04      3.26 o 
 -11  10   2        1.28       -0.26      2.67 o 
 -10  10   2      156.20      151.09      5.99 o 
  -9  10   2      266.09      246.12      6.18 o 
  -8  10   2      135.81      150.93      5.12 o 
  -7  10   2      266.15      279.76      5.18 o 
  -6  10   2       88.67       91.24      2.93 o 
  -5  10   2      424.94      416.44      5.58 o 
  -4  10   2       86.55      110.82      2.91 o 
  -3  10   2      464.00      425.95      5.84 o 
  -2  10   2      100.22      112.84      2.74 o 
  -1  10   2     1029.87     1160.86     10.57 o 
   0  10   2       29.20       34.97      2.22 o 
   1  10   2       71.09      108.47      2.41 o 
   2  10   2       20.86       26.44      1.32 o 
   3  10   2       19.72       11.41      1.12 o 
   4  10   2        3.67        6.28      1.01 o 
   5  10   2      123.09      116.67      3.05 o 
   6  10   2      542.52      499.02      6.45 o 
   7  10   2      930.38      913.52     11.34 o 
   8  10   2      107.27      107.77      4.53 o 
   9  10   2       93.45       83.84      3.62 o 
  10  10   2       42.02       34.35      3.25 o 
  11  10   2       20.01       23.91      3.06 o 
  12  10   2       21.65       24.19      4.34 o 
  13  10   2       33.97       62.35      9.00 o 
 -13  11   2        2.08        2.32      5.09 o 
 -12  11   2       12.46       13.78      3.98 o 
 -11  11   2        8.15        8.68      3.21 o 
 -10  11   2       31.32       26.97      3.59 o 
  -9  11   2        0.29       -2.14      2.14 o 
  -8  11   2      180.63      176.10      5.32 o 
  -7  11   2      324.66      295.33      5.85 o 
  -6  11   2       50.21       45.58      2.62 o 
  -5  11   2       12.76       16.60      1.62 o 
  -4  11   2      388.62      383.98      5.71 o 
  -3  11   2      146.46      142.60      3.26 o 
  -2  11   2       76.86       73.01      3.16 o 
  -1  11   2     2236.07     2448.07     20.35 o 
   0  11   2     2085.26     2103.79     18.76 o 
   1  11   2     1295.60     1325.96     12.59 o 
   2  11   2       62.71       63.59      2.02 o 
   3  11   2        9.79        5.27      1.06 o 
   4  11   2       59.88       49.09      1.71 o 
   5  11   2        9.34        7.91      1.38 o 
   6  11   2       90.37      102.54      3.34 o 
   7  11   2      425.79      408.12      6.72 o 
   8  11   2       28.51       20.08      2.45 o 
   9  11   2        4.35       -0.03      2.30 o 
  10  11   2        0.41        1.64      2.69 o 
  11  11   2        4.32        3.43      2.53 o 
  12  11   2       25.59       27.38      4.50 o 
  13  11   2        0.09       -3.58      3.58 o 
 -13  12   2        0.13       -2.51      6.35 o 
 -12  12   2       14.50       14.59     12.89 o 
 -11  12   2        3.35       -2.20      2.79 o 
 -10  12   2        4.16        1.68      2.81 o 
  -9  12   2       91.89       84.07      4.08 o 
  -8  12   2       79.01       73.21      4.34 o 
  -7  12   2     1031.97     1020.32     13.08 o 
  -6  12   2        3.49        2.70      1.58 o 
  -5  12   2      361.10      332.84      5.13 o 
  -4  12   2      481.88      488.71      6.87 o 
  -3  12   2      111.57      118.03      3.13 o 
  -2  12   2        0.13        0.52      1.35 o 
  -1  12   2        1.21        0.25      1.11 o 
   0  12   2       12.81       21.86      1.63 o 
   1  12   2       59.61       74.57      3.80 o 
   2  12   2      448.43      493.71      5.71 o 
   3  12   2        2.47        2.45      1.04 o 
   4  12   2       92.65       70.31      2.15 o 
   5  12   2       58.30       58.17      2.31 o 
   6  12   2        0.90        0.45      1.64 o 
   7  12   2      228.79      243.80      5.26 o 
   8  12   2        1.11        0.81      2.05 o 
   9  12   2       15.57       18.24      2.97 o 
  10  12   2       16.28       14.48      2.92 o 
  11  12   2        6.25       13.84      3.90 o 
  12  12   2       16.08       21.38      4.38 o 
  13  12   2       14.52       20.57      4.60 o 
 -12  13   2        9.10       15.74      5.83 o 
 -11  13   2        5.29        5.87      3.29 o 
 -10  13   2        8.48        4.79      3.01 o 
  -9  13   2        9.61        7.03      2.55 o 
  -8  13   2        0.05       -0.90      2.29 o 
  -7  13   2       60.65       63.77      3.34 o 
  -6  13   2      188.43      184.84      4.50 o 
  -5  13   2       33.67       37.29      2.12 o 
  -4  13   2      455.68      440.14      6.61 o 
  -3  13   2        1.94        2.06      1.41 o 
  -2  13   2      716.93      711.83      8.81 o 
  -1  13   2       50.48       59.37      2.17 o 
   0  13   2      451.23      482.61      6.22 o 
   1  13   2      158.66      166.53      3.41 o 
   2  13   2      469.82      453.13      5.57 o 
   3  13   2       96.70       89.57      2.75 o 
   4  13   2       39.39       34.29      1.93 o 
   5  13   2       13.38       15.75      1.73 o 
   6  13   2      100.32       92.51      3.41 o 
   7  13   2      153.82      125.60      4.05 o 
   8  13   2      197.74      178.31      5.94 o 
   9  13   2       51.15       59.93      3.94 o 
  10  13   2        1.14        3.92      2.52 o 
  11  13   2        2.25        1.63      4.10 o 
  12  13   2        1.91        3.26      3.80 o 
 -12  14   2        0.01       -1.88      5.09 o 
 -11  14   2       41.54       39.59      6.31 o 
 -10  14   2       17.53       13.53      3.45 o 
  -9  14   2        2.59       -2.10      2.54 o 
  -8  14   2       65.15       56.65      4.17 o 
  -7  14   2      575.64      555.41      8.90 o 
  -6  14   2      381.28      367.06      6.94 o 
  -5  14   2       92.07       84.98      2.93 o 
  -4  14   2       59.08       67.60      2.76 o 
  -3  14   2      604.08      611.04      8.19 o 
  -2  14   2       19.54       28.74      2.03 o 
  -1  14   2       16.08       16.25      1.54 o 
   0  14   2       40.53       38.85      1.96 o 
   1  14   2        9.15       10.12      1.66 o 
   2  14   2       62.22       55.77      2.06 o 
   3  14   2      618.01      618.39      8.02 o 
   4  14   2       49.70       48.35      2.72 o 
   5  14   2        4.15       -1.28      1.74 o 
   6  14   2       32.32       24.24      2.42 o 
   7  14   2      270.05      257.87      7.03 o 
   8  14   2        1.42        0.38      2.47 o 
   9  14   2       48.94       48.28      4.11 o 
  10  14   2        6.19        2.50      2.75 o 
  11  14   2       15.10       25.69      4.42 o 
  12  14   2        2.50        0.89      3.90 o 
 -12  15   2        0.07       -5.06      5.06 o 
 -11  15   2        0.00        1.29      3.89 o 
 -10  15   2        8.97        3.20      3.24 o 
  -9  15   2        5.05        4.90      2.92 o 
  -8  15   2      131.12      133.89      5.10 o 
  -7  15   2       77.88       82.12      4.07 o 
  -6  15   2      172.63      163.27      4.86 o 
  -5  15   2      141.76      135.97      5.82 o 
  -4  15   2       38.32       36.68      2.38 o 
  -3  15   2       55.49       47.02      2.55 o 
  -2  15   2      207.15      183.96      4.70 o 
  -1  15   2      268.49      274.34      4.57 o 
   0  15   2        5.90        6.95      1.50 o 
   1  15   2      452.45      428.64      6.11 o 
   2  15   2      425.12      407.61      5.57 o 
   3  15   2       31.69       34.43      2.25 o 
   4  15   2      175.50      149.00      4.79 o 
   5  15   2      100.58       79.99      3.41 o 
   6  15   2       17.39       22.51      3.32 o 
   7  15   2       10.25       11.03      3.86 o 
   8  15   2        1.04       -2.09      2.58 o 
   9  15   2        8.21        1.69      2.68 o 
  10  15   2        0.05       -0.17      3.67 o 
  11  15   2        0.59        1.60      3.74 o 
  12  15   2       10.70        8.82      4.26 o 
 -11  16   2       79.00       99.41      8.71 o 
 -10  16   2        1.03       -0.22      3.23 o 
  -9  16   2       30.57       34.30      3.97 o 
  -8  16   2       19.18       20.40      3.10 o 
  -7  16   2       35.07       38.92      3.92 o 
  -6  16   2        1.48        1.02      2.07 o 
  -5  16   2      112.23      121.66      4.66 o 
  -4  16   2       45.01       35.02      2.66 o 
  -3  16   2        3.87        2.61      1.80 o 
  -2  16   2       45.71       45.45      2.63 o 
  -1  16   2       49.77       55.91      2.40 o 
   0  16   2      209.17      206.54      4.35 o 
   1  16   2       24.21       31.25      2.12 o 
   2  16   2       80.01       92.37      2.82 o 
   3  16   2      499.04      489.70      7.95 o 
   4  16   2      195.60      197.95      5.34 o 
   5  16   2      325.87      343.99      7.35 o 
   6  16   2       33.56       37.01      3.49 o 
   7  16   2        0.33        3.78      2.69 o 
   8  16   2        0.35       -1.51      3.07 o 
   9  16   2       29.46       15.55      3.33 o 
  10  16   2        2.71        3.24      3.82 o 
  11  16   2        2.68        6.00      4.03 o 
 -11  17   2        5.54       -0.34      5.43 o 
 -10  17   2        1.24        4.96      5.19 o 
  -9  17   2        0.01       -2.19      3.09 o 
  -8  17   2       11.98       18.98      3.16 o 
  -7  17   2       90.49       95.39      4.55 o 
  -6  17   2        0.02       -0.34      2.00 o 
  -5  17   2       45.91       36.86      3.18 o 
  -4  17   2        0.05       -1.84      1.84 o 
  -3  17   2       68.70       70.08      3.38 o 
  -2  17   2        1.55        1.40      1.73 o 
  -1  17   2      100.96      108.00      3.19 o 
   0  17   2       97.28       93.14      3.03 o 
   1  17   2      118.21      107.84      3.43 o 
   2  17   2       35.47       37.77      2.76 o 
   3  17   2       72.84       58.89      5.74 o 
   4  17   2       35.54       33.03      3.31 o 
   5  17   2       11.99        8.41      2.49 o 
   6  17   2        0.28        0.33      2.58 o 
   7  17   2      158.55      154.60      7.23 o 
   8  17   2       20.66       27.36      3.70 o 
   9  17   2        3.31        3.23      2.99 o 
  10  17   2       40.51       40.66      5.09 o 
  11  17   2        3.45        4.95      6.32 o 
 -10  18   2        0.45        2.28      5.32 o 
  -9  18   2       50.08       62.14      5.90 o 
  -8  18   2       49.29       60.89      4.74 o 
  -7  18   2       29.67       29.94      3.46 o 
  -6  18   2        4.09        2.23      2.45 o 
  -5  18   2        0.00        0.63      2.41 o 
  -4  18   2       54.95       47.25      3.51 o 
  -3  18   2       11.85        7.77      2.50 o 
  -2  18   2      473.63      452.83      8.84 o 
  -1  18   2        0.13        0.56      1.86 o 
   0  18   2       14.30       10.17      2.12 o 
   1  18   2      118.41      112.79      4.54 o 
   2  18   2        0.89        1.35      1.96 o 
   3  18   2       22.35       30.53      3.00 o 
   4  18   2       19.02       15.09      3.06 o 
   5  18   2       14.97        4.99      2.45 o 
   6  18   2        4.05       -1.51      2.35 o 
   7  18   2        4.61        9.23      4.50 o 
   8  18   2       18.30       18.29      3.58 o 
   9  18   2        2.03        0.11      3.95 o 
  10  18   2       11.33        8.84      4.65 o 
 -10  19   2        0.39       -0.66      9.61 o 
  -9  19   2        2.03       -3.90      3.90 o 
  -8  19   2       88.59      103.49      6.92 o 
  -7  19   2       10.28       11.59      3.62 o 
  -6  19   2       26.71       28.82      3.77 o 
  -5  19   2        3.43        5.66      2.97 o 
  -4  19   2       17.99       22.84      3.52 o 
  -3  19   2       12.10        6.13      2.82 o 
  -2  19   2       70.21       86.68      4.76 o 
  -1  19   2      247.49      245.49      6.50 o 
   0  19   2      125.77      116.97      4.30 o 
   1  19   2       91.26       94.61      4.38 o 
   2  19   2       26.70       26.50      2.98 o 
   3  19   2       19.78       16.29      3.16 o 
   4  19   2       26.57       23.09      3.39 o 
   5  19   2        7.33        4.87      3.18 o 
   6  19   2       17.52       10.49      5.09 o 
   7  19   2       41.51       43.14      4.29 o 
   8  19   2        0.03       -0.92      2.98 o 
   9  19   2        3.25        5.66      6.69 o 
  10  19   2       40.66       38.77      5.53 o 
  -9  20   2       79.20       78.34      8.56 o 
  -8  20   2        2.00        4.91      4.44 o 
  -7  20   2        2.11        2.70      3.49 o 
  -6  20   2      112.23      119.17      6.00 o 
  -5  20   2        0.87        0.42      3.61 o 
  -4  20   2        3.55       -1.14      3.33 o 
  -3  20   2        0.99       -0.40      2.78 o 
  -2  20   2        2.26        2.79      2.89 o 
  -1  20   2       29.44       34.82      4.89 o 
   0  20   2       42.63       39.57      3.50 o 
   1  20   2        7.20       12.00      2.74 o 
   2  20   2      140.35      140.48      4.84 o 
   3  20   2       31.48       29.87      4.22 o 
   4  20   2       19.96       22.02      4.37 o 
   5  20   2        0.17       -2.31      2.43 o 
   6  20   2       29.57       33.90      4.04 o 
   7  20   2        0.09       -3.00      3.00 o 
   8  20   2        5.00        4.40      4.13 o 
   9  20   2       15.87       19.19      8.21 o 
  -8  21   2       29.40       39.87      5.87 o 
  -7  21   2        5.02        4.95      3.76 o 
  -6  21   2        1.14       -1.16      3.34 o 
  -5  21   2        0.18       -2.34      7.80 o 
  -4  21   2       26.10       29.69      3.99 o 
  -3  21   2       13.61       12.00      3.33 o 
  -2  21   2       34.57       28.26      4.93 o 
  -1  21   2       11.39       10.01      3.17 o 
   0  21   2        9.45        7.53      2.84 o 
   1  21   2        6.34        4.63      2.50 o 
   2  21   2        0.09        0.94      3.30 o 
   3  21   2       37.63       34.11      4.56 o 
   4  21   2        3.03        1.12      4.66 o 
   5  21   2        0.36       -0.16      2.65 o 
   6  21   2       25.34       34.62      4.23 o 
   7  21   2        1.80        3.36      3.34 o 
   8  21   2        7.52        7.42      4.63 o 
  -8  22   2       11.23       22.47      5.60 o 
  -7  22   2      127.73      135.00      7.01 o 
  -6  22   2       80.30       89.68      5.90 o 
  -5  22   2        9.98        9.93      4.59 o 
  -4  22   2        2.60        4.10      6.16 o 
  -3  22   2        8.80       12.42      3.52 o 
  -2  22   2        2.86        1.76      3.13 o 
  -1  22   2       27.73       11.92      4.49 o 
   0  22   2        0.47       -2.65      2.65 o 
   1  22   2        1.43       -0.36      2.40 o 
   2  22   2        8.47       10.16      3.95 o 
   3  22   2        0.82        2.32      3.62 o 
   4  22   2        7.18        2.65      3.83 o 
   5  22   2       16.90       13.90      4.45 o 
   6  22   2       10.96        7.26      6.35 o 
   7  22   2        0.08       -4.08      4.08 o 
   8  22   2        4.80       12.13      4.99 o 
  -7  23   2       10.60       19.48      5.47 o 
  -6  23   2        1.95       -3.77      3.77 o 
  -5  23   2        0.33        6.35      4.66 o 
  -4  23   2        0.81        2.96      4.25 o 
  -3  23   2       14.50       14.30      3.90 o 
  -2  23   2      126.58      129.91      6.47 o 
  -1  23   2       11.64        8.82      3.56 o 
   0  23   2        2.49       -2.52      2.73 o 
   1  23   2       34.64       32.62      4.22 o 
   2  23   2        8.55       11.99      4.43 o 
   3  23   2        2.49        6.42      4.10 o 
   4  23   2        9.92       21.13      4.68 o 
   5  23   2        0.92       -0.54      4.18 o 
   6  23   2       26.33       33.64      5.52 o 
   7  23   2        0.50        1.16      4.39 o 
  -6  24   2        6.70        8.63      4.45 o 
  -5  24   2       14.66        9.87      5.06 o 
  -4  24   2        2.26        0.07      4.51 o 
  -3  24   2        0.64       -1.67      4.32 o 
  -2  24   2        7.86        7.86      3.67 o 
  -1  24   2       79.84       85.85      5.71 o 
   0  24   2        0.66       -3.94      5.60 o 
   1  24   2        4.25        9.85      3.90 o 
   2  24   2        6.34        3.90      3.77 o 
   3  24   2        9.70       18.94      4.85 o 
   4  24   2        1.84        3.37      4.41 o 
   5  24   2        2.87        3.56      4.42 o 
  -4  25   2        5.93        0.05      4.60 o 
  -3  25   2       20.08       19.96      9.80 o 
  -2  25   2        7.56       13.92      4.25 o 
  -1  25   2        8.84        7.42      6.68 o 
   0  25   2        3.88        8.49      4.48 o 
   1  25   2        5.79        2.26      3.58 o 
   2  25   2       19.64       20.52      5.29 o 
   3  25   2       39.22       37.40      5.71 o 
   4  25   2        9.30        6.09      5.65 o 
  -1  26   2       38.91       55.22      6.25 o 
   0  26   2        9.49       22.00      5.33 o 
   1  26   2        0.45        0.56      6.23 o 
 -13   0   3       19.52       21.90      5.39 o 
 -11   0   3       17.09       11.59      5.48 o 
  -9   0   3      167.20      170.69      6.19 o 
  -7   0   3      163.05      158.04      5.34 o 
  -5   0   3     3446.85     3642.18     50.11 o 
  -3   0   3     4531.33     4689.48     54.82 o 
  -1   0   3     3636.63     3465.19     40.59 o 
   1   0   3    27427.61    26839.14    298.57 o 
   3   0   3     1170.29     1100.33     20.47 o 
   5   0   3      173.28      138.78      5.17 o 
   7   0   3        0.45       -0.83      1.12 o 
   9   0   3      117.58      105.20      4.67 o 
  11   0   3       40.83       47.05      3.69 o 
  13   0   3        0.23        0.75      4.12 o 
 -14   1   3        1.14       -0.02      4.78 o 
 -13   1   3        0.13       -1.04      2.95 o 
 -12   1   3       17.89       12.41      3.11 o 
 -11   1   3       39.40       26.18      3.32 o 
 -10   1   3        4.50       -0.84      2.32 o 
  -9   1   3        5.36        0.39      1.71 o 
  -8   1   3      379.45      373.18      6.29 o 
  -7   1   3      274.50      265.72      4.88 o 
  -6   1   3      217.42      205.92      4.04 o 
  -5   1   3       79.34       83.79      2.58 o 
  -4   1   3      871.38      871.48      9.13 o 
  -3   1   3     4513.80     4237.44     34.98 o 
  -2   1   3      767.17      712.09      7.30 o 
  -1   1   3    25789.01    26576.72    217.61 o 
   0   1   3     2313.43     2294.13     16.21 o 
   1   1   3     1638.14     1585.01     11.39 o 
   2   1   3      197.47      165.81      2.01 o 
   3   1   3       39.80       46.15      1.70 o 
   4   1   3      156.19      165.35      2.99 o 
   5   1   3       69.92       80.06      1.50 o 
   6   1   3      487.80      504.75      5.60 o 
   7   1   3      132.57      135.26      2.55 o 
   8   1   3      128.03      122.91      2.56 o 
   9   1   3      941.78      936.04     11.31 o 
  10   1   3       15.65       12.87      1.91 o 
  11   1   3        2.16       -0.31      1.74 o 
  12   1   3       26.04       24.25      2.33 o 
  13   1   3        0.01       -1.85      3.08 o 
  14   1   3       18.40       15.54      5.24 o 
 -14   2   3        6.71        2.51      7.39 o 
 -13   2   3        2.01        5.43      3.22 o 
 -12   2   3        0.23        2.12      2.78 o 
 -11   2   3       17.13       11.20      4.10 o 
 -10   2   3      108.42      118.68      4.29 o 
  -9   2   3       70.84       67.94      2.96 o 
  -8   2   3      123.86      131.24      3.84 o 
  -7   2   3      350.39      316.52      4.90 o 
  -6   2   3       68.75       64.10      2.18 o 
  -5   2   3      359.19      325.53      4.28 o 
  -4   2   3      508.98      563.40      6.38 o 
  -3   2   3     1033.95     1023.21     11.04 o 
  -2   2   3      129.56      155.65      2.72 o 
  -1   2   3        1.11       -0.93      0.93 o 
   0   2   3    16949.85    17121.08    123.96 o 
   1   2   3     3324.59     3337.59     30.56 o 
   2   2   3        0.46        0.05      0.32 o 
   3   2   3     4578.35     4626.08     44.78 o 
   4   2   3      186.91      195.47      2.79 o 
   5   2   3       46.33       46.86      1.31 o 
   6   2   3       61.48       78.86      2.82 o 
   7   2   3      135.35      122.90      2.46 o 
   8   2   3      333.69      315.16      4.95 o 
   9   2   3      582.39      560.97      8.65 o 
  10   2   3       46.59       60.59      2.72 o 
  11   2   3       60.11       59.37      3.57 o 
  12   2   3       49.22       48.30      3.14 o 
  13   2   3        9.78        9.37      2.82 o 
  14   2   3        2.99       -0.86      4.77 o 
 -14   3   3       10.26       16.56      5.92 o 
 -13   3   3       25.96       34.52      4.92 o 
 -12   3   3        3.08       -0.02      3.31 o 
 -11   3   3        0.24       -2.32      2.43 o 
 -10   3   3       43.74       32.31      4.15 o 
  -9   3   3       14.24       11.81      1.88 o 
  -8   3   3        8.52        2.24      1.93 o 
  -7   3   3       93.54      110.76      2.91 o 
  -6   3   3      455.00      489.15      6.24 o 
  -5   3   3      744.78      791.99      8.68 o 
  -4   3   3      134.11      107.26      2.28 o 
  -3   3   3      296.36      341.31      4.25 o 
  -2   3   3     1340.66     1278.16     13.19 o 
  -1   3   3     1194.63     1048.49     10.85 o 
   0   3   3     2107.66     2082.27     18.60 o 
   1   3   3     3714.21     3648.52     26.78 o 
   2   3   3      726.39      730.98      5.90 o 
   3   3   3       76.33       76.08      1.12 o 
   4   3   3      245.49      246.74      2.79 o 
   5   3   3     1709.07     1825.42     15.78 o 
   6   3   3       38.67       55.70      1.51 o 
   7   3   3      139.48      135.80      2.47 o 
   8   3   3      216.48      219.69      3.70 o 
   9   3   3       29.39       24.47      2.23 o 
  10   3   3      209.15      203.59      4.72 o 
  11   3   3       44.56       51.04      2.54 o 
  12   3   3       15.96       17.91      2.11 o 
  13   3   3       36.05       28.68      3.99 o 
  14   3   3        8.15        6.69      3.71 o 
 -14   4   3        2.82        4.33      5.67 o 
 -13   4   3       11.87       13.93      4.77 o 
 -12   4   3        6.54        5.37      2.90 o 
 -11   4   3        2.57       -0.18      2.47 o 
 -10   4   3        1.45       -1.79      1.79 o 
  -9   4   3       34.96       27.13      2.16 o 
  -8   4   3      363.92      360.79      5.73 o 
  -7   4   3        5.39        2.99      1.32 o 
  -6   4   3      138.36      131.41      3.01 o 
  -5   4   3      829.03      886.86      9.55 o 
  -4   4   3      474.23      421.92      5.25 o 
  -3   4   3        3.94        5.29      0.85 o 
  -2   4   3       49.75       40.96      2.15 o 
  -1   4   3     8161.46     8360.83     85.29 o 
   0   4   3       11.07       12.18      0.77 o 
   1   4   3     7325.29     7404.14     59.61 o 
   2   4   3       84.00       90.77      1.22 o 
   3   4   3     2992.99     3143.36     26.26 o 
   4   4   3       41.83       40.15      1.06 o 
   5   4   3        6.83       10.82      0.97 o 
   6   4   3        4.74       11.72      0.96 o 
   7   4   3      383.60      392.05      4.73 o 
   8   4   3      366.56      358.84      5.86 o 
   9   4   3       60.98       52.11      4.04 o 
  10   4   3      111.97      116.18      3.71 o 
  11   4   3       14.71       16.26      2.01 o 
  12   4   3        7.44        6.78      1.95 o 
  13   4   3       13.92       14.56      3.65 o 
  14   4   3        0.14       -3.34      3.34 o 
 -14   5   3        1.58        0.49      5.16 o 
 -13   5   3        0.20       -3.02      3.02 o 
 -12   5   3       10.19        9.90      3.17 o 
 -11   5   3        5.95        0.59      2.37 o 
 -10   5   3       32.94       34.64      2.75 o 
  -9   5   3      117.18      117.10      3.97 o 
  -8   5   3     1202.54     1170.84     13.93 o 
  -7   5   3      358.44      358.37      5.44 o 
  -6   5   3      405.77      407.08      5.64 o 
  -5   5   3       92.08       92.51      2.48 o 
  -4   5   3      816.28      846.12      9.04 o 
  -3   5   3       21.82       27.67      1.25 o 
  -2   5   3      528.81      527.30      6.49 o 
  -1   5   3        4.37        5.08      0.91 o 
   0   5   3      887.51      866.53      8.58 o 
   1   5   3     3013.65     3132.39     24.22 o 
   2   5   3       84.19       76.15      1.40 o 
   3   5   3      378.75      399.67      3.73 o 
   4   5   3      145.72      152.11      2.02 o 
   5   5   3       77.57       86.25      1.93 o 
   6   5   3       16.27       17.41      1.03 o 
   7   5   3       33.58       26.63      1.52 o 
   8   5   3       23.63       29.81      1.95 o 
   9   5   3      222.16      226.35      4.85 o 
  10   5   3        4.44        4.78      1.89 o 
  11   5   3        6.26        2.53      1.90 o 
  12   5   3       12.88       16.35      2.50 o 
  13   5   3        3.27        3.40      6.83 o 
  14   5   3        9.43        5.68      3.73 o 
 -14   6   3      119.44      134.93      9.70 o 
 -13   6   3        4.64        7.05      3.41 o 
 -12   6   3       13.76        9.26      3.17 o 
 -11   6   3       14.53        7.01      2.47 o 
 -10   6   3       63.89       68.15      3.34 o 
  -9   6   3      112.60      111.26      4.55 o 
  -8   6   3        7.08       10.68      2.11 o 
  -7   6   3      144.32      131.36      3.34 o 
  -6   6   3        0.01        0.83      1.16 o 
  -5   6   3     1109.83     1135.27     11.87 o 
  -4   6   3        0.18       -0.70      0.91 o 
  -3   6   3      262.97      282.65      4.47 o 
  -2   6   3      271.52      260.90      4.08 o 
  -1   6   3       34.20       56.54      1.66 o 
   0   6   3      320.59      377.81      4.87 o 
   1   6   3      430.24      424.64      4.53 o 
   2   6   3       14.21        6.71      0.70 o 
   3   6   3      559.09      555.23      4.93 o 
   4   6   3       55.25       49.92      1.72 o 
   5   6   3      975.23     1087.18     20.04 o 
   6   6   3        2.83        1.93      0.82 o 
   7   6   3       20.54       25.42      1.36 o 
   8   6   3       22.77       21.34      2.37 o 
   9   6   3       80.15       63.71      2.88 o 
  10   6   3      286.55      279.82      8.13 o 
  11   6   3       38.92       24.06      2.48 o 
  12   6   3        1.11       -2.78      2.78 o 
  13   6   3       66.94       70.65      6.87 o 
  14   6   3        5.09        2.97      3.80 o 
 -14   7   3        8.94       17.36      6.16 o 
 -13   7   3       38.59       43.86      5.17 o 
 -12   7   3        6.76       12.14      3.19 o 
 -11   7   3        6.14        4.97      2.54 o 
 -10   7   3       50.62       58.84      4.04 o 
  -9   7   3      619.91      591.17      9.28 o 
  -8   7   3       20.15       12.64      3.75 o 
  -7   7   3       11.12       12.05      1.72 o 
  -6   7   3      293.15      289.74      4.73 o 
  -5   7   3      629.73      650.24      7.77 o 
  -4   7   3      382.18      379.44      5.16 o 
  -3   7   3      357.60      348.27      5.21 o 
  -2   7   3      145.42      165.21      2.98 o 
  -1   7   3       54.60       59.62      1.80 o 
   0   7   3       13.22       10.76      0.97 o 
   1   7   3      287.78      264.53      3.40 o 
   2   7   3      139.70      163.78      2.47 o 
   3   7   3      467.32      478.05      4.86 o 
   4   7   3      441.25      476.42      4.87 o 
   5   7   3      710.92      738.33      7.32 o 
   6   7   3      198.54      183.35      3.31 o 
   7   7   3        4.31        4.96      1.15 o 
   8   7   3      209.74      204.99      5.22 o 
   9   7   3       66.17       65.58      3.65 o 
  10   7   3       37.09       34.87      2.62 o 
  11   7   3       61.95       49.73      4.00 o 
  12   7   3        6.60        5.56      3.33 o 
  13   7   3       21.86       25.31      4.22 o 
  14   7   3        8.07        3.59      5.72 o 
 -14   8   3        1.46       -5.06     10.97 o 
 -13   8   3        4.82        6.59      4.17 o 
 -12   8   3        0.17        1.18      3.04 o 
 -11   8   3        3.87        3.03      2.92 o 
 -10   8   3       31.47       30.42      3.46 o 
  -9   8   3        0.94        1.28      2.38 o 
  -8   8   3       36.61       44.11      3.17 o 
  -7   8   3      335.91      339.87      5.54 o 
  -6   8   3       52.14       54.03      2.29 o 
  -5   8   3       40.38       39.55      1.90 o 
  -4   8   3      214.07      231.13      3.67 o 
  -3   8   3       28.91       40.88      1.78 o 
  -2   8   3       64.90       52.02      1.84 o 
  -1   8   3     1802.71     1860.55     17.61 o 
   0   8   3     2596.69     2640.12     22.49 o 
   1   8   3     2210.63     2311.50     21.14 o 
   2   8   3       79.16       45.31      1.43 o 
   3   8   3       79.58       85.95      3.29 o 
   4   8   3       38.79       40.12      1.23 o 
   5   8   3      433.01      399.67      4.76 o 
   6   8   3       38.39       44.05      1.61 o 
   7   8   3      627.37      625.49      8.08 o 
   8   8   3       86.28       75.51      3.06 o 
   9   8   3        2.57        3.25      1.73 o 
  10   8   3       39.97       39.40      2.75 o 
  11   8   3       65.01       65.23      3.74 o 
  12   8   3       12.66       14.32      3.67 o 
  13   8   3        0.07       -1.99      3.34 o 
 -13   9   3        5.16        1.64      5.19 o 
 -12   9   3       20.84       19.39      4.44 o 
 -11   9   3       68.11       65.59      4.80 o 
 -10   9   3       38.90       45.28      3.86 o 
  -9   9   3        0.43        0.12      2.31 o 
  -8   9   3      236.73      236.16      5.35 o 
  -7   9   3      447.04      471.69      6.89 o 
  -6   9   3       32.67       31.91      2.00 o 
  -5   9   3      100.18       94.03      2.64 o 
  -4   9   3      112.33      116.29      3.02 o 
  -3   9   3      470.71      485.17      6.55 o 
  -2   9   3      975.97     1011.14     10.75 o 
  -1   9   3     1318.71     1480.07     14.59 o 
   0   9   3      344.92      383.09      4.50 o 
   1   9   3      353.10      339.39      5.17 o 
   2   9   3     1825.28     1947.64     17.06 o 
   3   9   3     1115.79     1166.54     10.35 o 
   4   9   3       32.30       32.97      1.44 o 
   5   9   3      268.04      275.29      4.06 o 
   6   9   3       72.38       69.31      2.47 o 
   7   9   3      118.09      120.57      3.67 o 
   8   9   3      178.23      171.02      4.99 o 
   9   9   3       39.89       38.06      2.59 o 
  10   9   3        6.52        9.52      2.24 o 
  11   9   3        1.12       -0.29      2.29 o 
  12   9   3       47.48       65.44      5.11 o 
  13   9   3       36.72       35.45      4.66 o 
 -13  10   3        0.03        4.04      5.31 o 
 -12  10   3        0.06        2.15      3.72 o 
 -11  10   3        5.78        0.77      4.00 o 
 -10  10   3        6.45        9.17      3.33 o 
  -9  10   3       20.34       19.78      2.75 o 
  -8  10   3      367.14      343.98      6.51 o 
  -7  10   3        0.22        3.34      1.63 o 
  -6  10   3      154.33      161.90      3.86 o 
  -5  10   3      115.76      103.86      2.84 o 
  -4  10   3        1.87       -0.93      1.19 o 
  -3  10   3        7.24       11.73      1.44 o 
  -2  10   3       50.24       59.58      2.14 o 
  -1  10   3     1170.81     1272.45     13.04 o 
   0  10   3       21.26       18.72      1.45 o 
   1  10   3      888.34      921.46      9.84 o 
   2  10   3      157.47      205.79      5.02 o 
   3  10   3      361.08      330.00      4.16 o 
   4  10   3       49.60       56.47      2.09 o 
   5  10   3       68.50       58.94      2.02 o 
   6  10   3      272.31      271.39      4.90 o 
   7  10   3      376.42      376.67      6.84 o 
   8  10   3      115.21      121.19      4.01 o 
   9  10   3      126.94      128.38      4.79 o 
  10  10   3       32.92       26.48      2.97 o 
  11  10   3        6.27        5.93      3.14 o 
  12  10   3        5.19        3.24      4.79 o 
  13  10   3       16.52       16.23      4.34 o 
 -13  11   3       11.46       21.33      6.43 o 
 -12  11   3        7.44        9.60      4.08 o 
 -11  11   3       13.01       19.65      5.49 o 
 -10  11   3        8.89        8.75      3.06 o 
  -9  11   3      211.90      200.77      5.76 o 
  -8  11   3        0.30       -0.83      2.06 o 
  -7  11   3       79.75       84.43      3.19 o 
  -6  11   3       29.12       42.52      2.21 o 
  -5  11   3      127.38      121.68      3.17 o 
  -4  11   3       49.17       41.74      2.14 o 
  -3  11   3      166.46      206.42      4.04 o 
  -2  11   3       31.02       40.33      1.97 o 
  -1  11   3      147.30      144.41      3.25 o 
   0  11   3       66.47       62.74      2.02 o 
   1  11   3      488.51      503.09      6.44 o 
   2  11   3       50.98       63.93      3.07 o 
   3  11   3       55.01       48.77      1.82 o 
   4  11   3      371.51      367.27      4.97 o 
   5  11   3       65.31       66.13      2.59 o 
   6  11   3      365.53      342.00      5.85 o 
   7  11   3        0.57        1.68      1.90 o 
   8  11   3       16.51       13.64      2.24 o 
   9  11   3      431.57      442.29      9.08 o 
  10  11   3       66.75       66.45      3.92 o 
  11  11   3        8.22        5.68      3.33 o 
  12  11   3        0.35       -3.39      3.39 o 
  13  11   3        1.09        2.10      3.70 o 
 -13  12   3        0.67        1.45      5.57 o 
 -12  12   3        2.78        4.09      4.00 o 
 -11  12   3        1.20        5.58      3.78 o 
 -10  12   3        9.50       11.53      3.19 o 
  -9  12   3       47.16       39.48      3.34 o 
  -8  12   3       69.32       66.18      3.33 o 
  -7  12   3      992.60      914.34     12.19 o 
  -6  12   3       12.76        8.65      1.73 o 
  -5  12   3        9.93        9.18      1.63 o 
  -4  12   3      547.08      539.02      7.43 o 
  -3  12   3       80.99       78.71      3.40 o 
  -2  12   3      124.75      111.45      3.02 o 
  -1  12   3       86.04       93.13      2.77 o 
   0  12   3        1.40        3.42      1.10 o 
   1  12   3      672.21      694.91      7.78 o 
   2  12   3       15.24       22.67      1.61 o 
   3  12   3     1060.20     1068.81     10.73 o 
   4  12   3      105.51      109.40      2.83 o 
   5  12   3      201.33      203.28      4.43 o 
   6  12   3       48.57       56.08      4.44 o 
   7  12   3      161.47      154.13      6.37 o 
   8  12   3      246.90      247.55      5.92 o 
   9  12   3        7.83       10.85      2.70 o 
  10  12   3       16.52       19.39      2.88 o 
  11  12   3       53.31       58.21      6.93 o 
  12  12   3        1.92        6.03      3.83 o 
 -12  13   3       17.19       28.67      6.61 o 
 -11  13   3        1.46        0.81      3.82 o 
 -10  13   3       12.72       11.39      3.83 o 
  -9  13   3        2.66       -0.70      2.45 o 
  -8  13   3        3.14        1.98      2.43 o 
  -7  13   3        6.68        6.56      2.32 o 
  -6  13   3      427.53      426.67      7.01 o 
  -5  13   3       49.86       40.90      2.25 o 
  -4  13   3        0.39       -0.11      1.66 o 
  -3  13   3       63.60       53.40      2.41 o 
  -2  13   3      163.65      133.87      3.49 o 
  -1  13   3        8.06        8.29      1.47 o 
   0  13   3       69.74       60.98      2.09 o 
   1  13   3      390.20      387.92      5.41 o 
   2  13   3      221.73      190.12      3.89 o 
   3  13   3      254.03      243.67      4.47 o 
   4  13   3       50.15       48.10      2.09 o 
   5  13   3       36.25       29.00      2.27 o 
   6  13   3      528.64      498.28      7.83 o 
   7  13   3       40.32       34.98      2.82 o 
   8  13   3        6.91        7.37      2.57 o 
   9  13   3      169.37      158.49      5.72 o 
  10  13   3        9.14        5.26      2.60 o 
  11  13   3       98.66      105.72      6.27 o 
  12  13   3        1.82       -0.72      4.75 o 
 -12  14   3       25.05       17.09      6.34 o 
 -11  14   3        1.42        5.84      5.44 o 
 -10  14   3        0.20       -0.14      3.57 o 
  -9  14   3        0.01       -2.32      2.32 o 
  -8  14   3       19.08       13.95      2.80 o 
  -7  14   3        0.07       -1.98      2.04 o 
  -6  14   3       31.16       35.81      2.84 o 
  -5  14   3       67.67       60.10      2.87 o 
  -4  14   3        1.36        0.03      1.65 o 
  -3  14   3        0.00       -0.75      1.53 o 
  -2  14   3       45.69       49.07      2.42 o 
  -1  14   3        2.62       -0.08      1.40 o 
   0  14   3       38.21       38.45      1.93 o 
   1  14   3       88.25       95.28      3.63 o 
   2  14   3      430.90      395.48      6.95 o 
   3  14   3      716.16      697.65      9.48 o 
   4  14   3      258.95      251.20      4.48 o 
   5  14   3        7.15        4.99      1.89 o 
   6  14   3      204.81      192.02      4.83 o 
   7  14   3       45.63       38.69      3.31 o 
   8  14   3       57.99       59.65      3.88 o 
   9  14   3        1.71        0.06      2.55 o 
  10  14   3        3.58        5.20      4.17 o 
  11  14   3       46.02       64.76      5.52 o 
  12  14   3        0.08        4.36      3.96 o 
 -12  15   3       16.62       25.68     10.41 o 
 -11  15   3        3.58        7.51      8.26 o 
 -10  15   3        2.36       -3.40      4.63 o 
  -9  15   3       19.87       20.33      4.70 o 
  -8  15   3       59.84       59.39      3.83 o 
  -7  15   3        0.10        0.68      2.14 o 
  -6  15   3       56.32       59.53      3.27 o 
  -5  15   3        0.45        1.17      1.97 o 
  -4  15   3        6.23        1.83      1.79 o 
  -3  15   3       11.09        7.01      1.87 o 
  -2  15   3      644.95      680.51      9.65 o 
  -1  15   3      125.00      128.44      3.70 o 
   0  15   3      301.72      294.18      4.75 o 
   1  15   3       33.89       32.57      2.62 o 
   2  15   3        7.63        4.90      1.62 o 
   3  15   3      469.95      466.15      7.51 o 
   4  15   3       33.59       32.45      2.55 o 
   5  15   3      155.49      129.98      4.61 o 
   6  15   3       61.82       55.84      3.30 o 
   7  15   3       70.59       56.23      3.88 o 
   8  15   3       43.40       54.58      3.90 o 
   9  15   3       37.86       35.46      3.60 o 
  10  15   3        0.70       -1.46      3.56 o 
  11  15   3        0.42       -2.42      4.06 o 
 -11  16   3        1.35       -2.04     12.82 o 
 -10  16   3       28.50       27.98     10.72 o 
  -9  16   3        2.26        6.93      3.96 o 
  -8  16   3       40.85       53.58      3.82 o 
  -7  16   3        2.19        1.85      2.46 o 
  -6  16   3       25.45       30.01      2.78 o 
  -5  16   3       57.28       46.03      3.28 o 
  -4  16   3       12.73       12.40      2.33 o 
  -3  16   3      135.05      128.84      4.00 o 
  -2  16   3      645.22      661.64      9.15 o 
  -1  16   3      143.24      146.50      4.93 o 
   0  16   3      180.28      169.16      3.84 o 
   1  16   3       11.83       11.66      1.85 o 
   2  16   3       50.00       35.09      2.38 o 
   3  16   3       13.43       11.96      2.41 o 
   4  16   3        0.25       -2.10      2.10 o 
   5  16   3        0.37       -2.21      2.21 o 
   6  16   3        2.27       -2.33      2.34 o 
   7  16   3      162.26      157.06      6.18 o 
   8  16   3       81.86       76.62      4.56 o 
   9  16   3        4.14        7.73      3.12 o 
  10  16   3        6.34       10.52      4.09 o 
  11  16   3        9.53        5.91      5.26 o 
 -11  17   3        4.72        9.22      5.82 o 
 -10  17   3        0.00        0.69      5.59 o 
  -9  17   3        0.29        2.39      5.17 o 
  -8  17   3       34.90       45.69      4.38 o 
  -7  17   3        6.68        7.20      3.11 o 
  -6  17   3        5.16        4.76      2.27 o 
  -5  17   3        0.34       -2.25      2.25 o 
  -4  17   3        2.76       -2.05      2.17 o 
  -3  17   3       65.60       52.63      4.12 o 
  -2  17   3       22.69       20.63      2.51 o 
  -1  17   3        6.19        9.26      2.24 o 
   0  17   3      117.10      129.20      3.88 o 
   1  17   3      657.19      639.50     10.70 o 
   2  17   3      145.32      138.25      4.38 o 
   3  17   3       12.87        6.49      2.33 o 
   4  17   3      206.97      207.16      5.92 o 
   5  17   3       62.44       54.33      3.52 o 
   6  17   3       23.11       29.70      3.37 o 
   7  17   3        0.19        2.85      3.50 o 
   8  17   3       36.75       35.33      3.82 o 
   9  17   3        0.15        1.70      3.73 o 
  10  17   3        0.43        6.41      4.01 o 
  11  17   3        3.71        3.89      5.32 o 
 -10  18   3       38.91       45.50      7.60 o 
  -9  18   3       19.13       18.91      6.35 o 
  -8  18   3        0.64       -1.69      3.21 o 
  -7  18   3       14.38       14.53      3.52 o 
  -6  18   3       18.31       14.07      3.02 o 
  -5  18   3       16.17       10.21      3.06 o 
  -4  18   3        2.20        3.01      2.72 o 
  -3  18   3       48.27       33.53      3.66 o 
  -2  18   3        2.45        4.26      2.68 o 
  -1  18   3        1.18        0.30      2.48 o 
   0  18   3      289.20      308.89      7.16 o 
   1  18   3       10.85       15.28      2.66 o 
   2  18   3       57.75       71.99      3.40 o 
   3  18   3       56.00       63.05      4.10 o 
   4  18   3       98.27      108.66      4.55 o 
   5  18   3        3.28        3.13      2.48 o 
   6  18   3       23.35       19.25      3.41 o 
   7  18   3       11.85       16.90      3.40 o 
   8  18   3       33.12       34.36      3.96 o 
   9  18   3       17.52       29.53      4.93 o 
  10  18   3       63.75       90.62      6.71 o 
 -10  19   3        5.01       -1.50      5.75 o 
  -9  19   3       11.79        4.02      5.68 o 
  -8  19   3        3.26        8.50      4.60 o 
  -7  19   3      155.80      147.09      6.54 o 
  -6  19   3       15.37       19.36      3.85 o 
  -5  19   3       15.45       13.97      3.36 o 
  -4  19   3       12.34       11.18      3.27 o 
  -3  19   3      114.57      120.65      5.54 o 
  -2  19   3      125.35      126.06      7.14 o 
  -1  19   3        0.31        0.54      2.88 o 
   0  19   3       90.80       79.45      4.42 o 
   1  19   3       34.74       31.11      2.85 o 
   2  19   3      327.89      349.26      6.99 o 
   3  19   3       30.38       33.52      3.62 o 
   4  19   3        2.33        1.21      2.94 o 
   5  19   3       56.81       52.52      3.76 o 
   6  19   3        0.83        1.10      2.81 o 
   7  19   3       12.58       20.38      3.66 o 
   8  19   3       87.15       90.90      6.52 o 
   9  19   3        1.99        4.37      4.28 o 
  -9  20   3        6.68        4.74      8.05 o 
  -8  20   3        0.13        8.05      4.62 o 
  -7  20   3        0.45       -1.13      3.53 o 
  -6  20   3       55.08       55.61      4.74 o 
  -5  20   3       15.14       22.33      3.76 o 
  -4  20   3      109.87       99.11      5.45 o 
  -3  20   3       83.34       83.18      4.97 o 
  -2  20   3        0.04        3.69      2.88 o 
  -1  20   3       27.57       25.96      3.55 o 
   0  20   3        1.57        3.45      2.59 o 
   1  20   3       27.16       28.48      2.95 o 
   2  20   3        0.66        3.84      2.83 o 
   3  20   3        0.51        1.67      2.75 o 
   4  20   3       52.62       49.57      3.76 o 
   5  20   3        3.11        7.23      3.15 o 
   6  20   3       12.86        5.73      4.75 o 
   7  20   3       35.00       36.28      5.40 o 
   8  20   3        1.71       -0.51      4.07 o 
   9  20   3        9.53       14.77      4.78 o 
  -8  21   3       49.19       50.07     13.72 o 
  -7  21   3        3.42        6.59      3.95 o 
  -6  21   3        5.97        3.82      3.63 o 
  -5  21   3       10.89       15.47      4.55 o 
  -4  21   3       16.66       15.57      4.47 o 
  -3  21   3        0.87       -2.29      3.97 o 
  -2  21   3      102.05       93.83      5.28 o 
  -1  21   3       20.92       25.59      3.68 o 
   0  21   3       16.20       15.81      3.83 o 
   1  21   3        0.12       -0.84      2.87 o 
   2  21   3        0.75        1.96      5.04 o 
   3  21   3       15.26       16.45      3.58 o 
   4  21   3        3.66        5.21      2.80 o 
   5  21   3       21.49       18.76      3.73 o 
   6  21   3        0.94        0.24      3.18 o 
   7  21   3        3.38        3.37      4.18 o 
   8  21   3       18.79       23.98      5.11 o 
  -7  22   3       28.90       36.70      6.06 o 
  -6  22   3       45.17       54.66      5.13 o 
  -5  22   3        0.70        2.89      4.02 o 
  -4  22   3       14.48       12.22      3.82 o 
  -3  22   3        0.54        2.53      3.31 o 
  -2  22   3       15.72       12.15      3.64 o 
  -1  22   3        0.28       -2.94      2.94 o 
   0  22   3       25.90       35.97      4.71 o 
   1  22   3        0.06       -2.81      2.81 o 
   2  22   3        9.10        8.81      3.91 o 
   3  22   3       22.26       17.65      4.44 o 
   4  22   3       19.73       19.62      3.91 o 
   5  22   3        0.45       -2.16      3.81 o 
   6  22   3        1.94       -0.39      4.10 o 
   7  22   3        1.08        1.28      5.32 o 
  -6  23   3       31.53       31.62      4.90 o 
  -5  23   3       10.24        8.55      4.81 o 
  -4  23   3        1.38        0.17      4.21 o 
  -3  23   3        3.39        3.47      3.74 o 
  -2  23   3        3.10        4.83      3.52 o 
  -1  23   3       36.26       35.62      4.36 o 
   0  23   3        0.82        2.53      3.89 o 
   1  23   3       33.72       41.23      4.64 o 
   2  23   3        5.98       -1.00      3.21 o 
   3  23   3       11.97       15.86      4.52 o 
   4  23   3       37.11       35.78      5.27 o 
   5  23   3        0.16       -3.57      4.04 o 
   6  23   3       22.61       24.09      5.15 o 
  -5  24   3        8.70       17.15      5.30 o 
  -4  24   3       12.03       14.82      5.13 o 
  -3  24   3        6.98       -0.21      3.80 o 
  -2  24   3       10.95       15.29      4.09 o 
  -1  24   3        0.11       -1.94      3.82 o 
   0  24   3        5.38        0.78      4.10 o 
   1  24   3       71.12       78.25      5.66 o 
   2  24   3        8.70        9.12      3.86 o 
   3  24   3        4.74        3.98      4.51 o 
   4  24   3       14.24       16.29      5.04 o 
   5  24   3        0.71       -4.28      4.28 o 
  -4  25   3        0.20       -3.07      4.84 o 
  -3  25   3        3.16        1.94      6.00 o 
  -2  25   3       17.90       14.71      4.96 o 
  -1  25   3        0.06        7.36      6.19 o 
   0  25   3        1.18       -2.28      3.87 o 
   1  25   3        3.46        3.65      4.53 o 
   2  25   3       75.32       83.97      6.05 o 
   3  25   3       18.38       21.38      4.57 o 
 -14   0   4        6.24       -0.90      7.46 o 
 -12   0   4        0.06        6.97      6.69 o 
 -10   0   4       35.74       36.64      3.82 o 
  -8   0   4      464.27      430.44     10.09 o 
  -6   0   4       21.82       10.21      2.52 o 
  -4   0   4     1234.19     1327.34     20.29 o 
  -2   0   4       20.14       32.03      2.35 o 
   0   0   4     2314.64     2274.33     22.00 o 
   2   0   4      429.31      372.83      4.58 o 
   4   0   4      693.84      767.38     14.80 o 
   6   0   4        7.59        6.31      1.49 o 
   8   0   4     1963.98     2012.27     25.15 o 
  10   0   4      505.46      471.12      9.80 o 
  12   0   4       11.57        7.99      2.71 o 
  14   0   4       13.73        7.76      5.49 o 
 -14   1   4        1.82       -0.44      5.26 o 
 -13   1   4       14.13       15.99      3.80 o 
 -12   1   4        5.80        6.40      4.30 o 
 -11   1   4        0.04       -3.34      3.54 o 
 -10   1   4       12.12        5.24      2.09 o 
  -9   1   4      486.40      440.84      7.45 o 
  -8   1   4      601.35      592.65      8.65 o 
  -7   1   4       82.83       76.36      3.40 o 
  -6   1   4     1121.93     1199.99     13.74 o 
  -5   1   4      127.40      130.55      3.63 o 
  -4   1   4     4286.87     4173.87     40.46 o 
  -3   1   4       88.36       98.43      2.29 o 
  -2   1   4      507.87      521.49      6.36 o 
  -1   1   4     2166.08     2513.27     18.96 o 
   0   1   4      678.94      758.51      5.72 o 
   1   1   4     1737.97     1877.22     14.12 o 
   2   1   4      227.44      207.12      1.84 o 
   3   1   4     1407.56     1505.74     15.19 o 
   4   1   4      403.92      433.97      6.91 o 
   5   1   4      551.00      581.16      7.34 o 
   6   1   4       94.81       84.36      1.52 o 
   7   1   4      359.32      379.97      4.27 o 
   8   1   4       89.26       84.91      3.83 o 
   9   1   4      365.42      355.67      5.07 o 
  10   1   4        0.88       -1.99      1.99 o 
  11   1   4        1.07        0.46      1.88 o 
  12   1   4        9.99        9.10      2.52 o 
  13   1   4       12.33        5.84      3.05 o 
  14   1   4        1.49        7.28      3.62 o 
 -14   2   4       16.50       15.87      6.60 o 
 -13   2   4        4.15        6.59      3.58 o 
 -12   2   4       39.45       37.46      4.05 o 
 -11   2   4        0.85        1.17      2.68 o 
 -10   2   4       64.82       53.28      3.09 o 
  -9   2   4       22.71       28.88      2.45 o 
  -8   2   4       52.12       56.72      2.88 o 
  -7   2   4      343.48      340.39      5.89 o 
  -6   2   4       15.84        3.14      1.50 o 
  -5   2   4      604.34      598.09      7.30 o 
  -4   2   4      929.03      948.10     10.08 o 
  -3   2   4      568.40      516.45      6.11 o 
  -2   2   4      677.76      595.72      7.56 o 
  -1   2   4      366.59      377.79      4.70 o 
   0   2   4       19.65       26.50      0.91 o 
   1   2   4     5137.22     5300.40     38.60 o 
   2   2   4     2479.29     2553.57     18.15 o 
   3   2   4       52.15       44.41      2.14 o 
   4   2   4     1135.92     1195.07     13.68 o 
   5   2   4        1.31        4.01      1.22 o 
   6   2   4       21.79       21.86      0.89 o 
   7   2   4      163.10      161.52      2.51 o 
   8   2   4        4.88        1.54      1.49 o 
   9   2   4      393.90      350.86      5.51 o 
  10   2   4      149.57      176.03      3.68 o 
  11   2   4        7.57        6.38      1.81 o 
  12   2   4       18.19       14.54      2.60 o 
  13   2   4        0.80        0.75      2.69 o 
  14   2   4        1.18       -1.91      5.49 o 
 -14   3   4        0.32       -4.95      4.95 o 
 -13   3   4        0.78        4.04      4.02 o 
 -12   3   4        0.77        0.29      2.99 o 
 -11   3   4        3.36       -0.19      2.70 o 
 -10   3   4      223.26      216.07      5.34 o 
  -9   3   4        1.13       -0.30      1.84 o 
  -8   3   4      389.22      361.01      7.16 o 
  -7   3   4        3.69        4.41      1.66 o 
  -6   3   4       55.30       79.53      2.58 o 
  -5   3   4     1647.41     1637.73     16.22 o 
  -4   3   4      170.67      146.93      3.33 o 
  -3   3   4      984.55      992.53     11.07 o 
  -2   3   4     1468.07     1553.01     15.95 o 
  -1   3   4       15.63       29.32      2.19 o 
   0   3   4     5741.93     6119.28     49.75 o 
   1   3   4     1593.63     1699.59     12.37 o 
   2   3   4      274.16      303.85      2.90 o 
   3   3   4     1169.08     1285.87     11.35 o 
   4   3   4      368.74      374.54      4.69 o 
   5   3   4      293.06      337.25      5.06 o 
   6   3   4       44.96       39.67      2.37 o 
   7   3   4      253.13      251.11      3.90 o 
   8   3   4      322.43      296.05      5.18 o 
   9   3   4        3.33       -1.32      2.01 o 
  10   3   4      325.17      343.09      5.73 o 
  11   3   4      114.67      111.76      4.02 o 
  12   3   4       12.82       11.32      2.54 o 
  13   3   4       28.77       27.90      5.01 o 
  14   3   4       14.37       25.81      6.03 o 
 -14   4   4        2.82       -0.12      5.40 o 
 -13   4   4       56.93       67.54      5.99 o 
 -12   4   4        6.43        1.19      2.99 o 
 -11   4   4        4.17       -0.63      3.06 o 
 -10   4   4       24.11       20.02      2.81 o 
  -9   4   4        4.77        0.81      2.28 o 
  -8   4   4       72.79       64.64      2.67 o 
  -7   4   4      155.07      148.11      3.25 o 
  -6   4   4        4.98        6.70      1.32 o 
  -5   4   4       57.39       52.22      1.95 o 
  -4   4   4     1293.26     1343.11     13.42 o 
  -3   4   4      177.30      140.03      3.08 o 
  -2   4   4       49.40       42.34      1.40 o 
  -1   4   4       16.68       22.72      1.36 o 
   0   4   4      398.79      395.43      4.98 o 
   1   4   4      162.15      125.05      1.90 o 
   2   4   4      902.36      982.69      7.94 o 
   3   4   4      106.81       98.01      1.58 o 
   4   4   4       25.35       19.25      0.94 o 
   5   4   4       38.56       42.96      1.26 o 
   6   4   4       89.93       83.18      2.67 o 
   7   4   4        5.11        4.34      1.01 o 
   8   4   4      261.88      267.34      4.47 o 
   9   4   4      438.92      438.88      6.87 o 
  10   4   4        2.96        1.79      1.67 o 
  11   4   4        0.60        0.60      1.90 o 
  12   4   4       28.14       26.71      3.99 o 
  13   4   4        0.10        1.59      2.71 o 
  14   4   4       35.41       38.22      5.25 o 
 -14   5   4        7.00       11.59      5.99 o 
 -13   5   4       60.84       90.77      6.61 o 
 -12   5   4        4.55        7.80      3.32 o 
 -11   5   4       13.14       20.96      3.43 o 
 -10   5   4       13.12       11.39      2.31 o 
  -9   5   4       18.34       11.18      2.04 o 
  -8   5   4       14.94       12.99      1.82 o 
  -7   5   4        0.35       -0.79      1.35 o 
  -6   5   4       83.29       65.48      2.31 o 
  -5   5   4      537.71      540.09      6.78 o 
  -4   5   4      876.24      933.52      9.96 o 
  -3   5   4      907.60      852.74      9.94 o 
  -2   5   4     1532.67     1756.18     18.00 o 
  -1   5   4      150.59      134.39      2.97 o 
   0   5   4     4832.87     4927.46     42.84 o 
   1   5   4     1133.51     1085.59      8.79 o 
   2   5   4      199.97      217.54      2.37 o 
   3   5   4     1569.03     1608.63     20.08 o 
   4   5   4     3568.69     3968.99     53.22 o 
   5   5   4      120.72      149.77      2.86 o 
   6   5   4      923.23      917.26     14.80 o 
   7   5   4        9.66       12.44      1.20 o 
   8   5   4        0.04       -1.25      1.25 o 
   9   5   4      166.44      169.36      4.03 o 
  10   5   4        2.33       -0.58      1.58 o 
  11   5   4       60.07       56.38      2.84 o 
  12   5   4        0.42       -3.08      3.08 o 
  13   5   4        8.92        7.31      3.32 o 
  14   5   4       15.88       15.38      6.51 o 
 -14   6   4        4.89       12.71      6.22 o 
 -13   6   4        3.86        4.53      4.00 o 
 -12   6   4        0.29        2.43      3.63 o 
 -11   6   4        7.24        5.18      3.73 o 
 -10   6   4        0.10        1.33      2.11 o 
  -9   6   4       58.25       63.62      2.94 o 
  -8   6   4      396.61      371.29      6.02 o 
  -7   6   4        5.64        4.73      1.56 o 
  -6   6   4      113.28      129.80      3.15 o 
  -5   6   4     1813.88     1792.27     17.65 o 
  -4   6   4       47.62       31.29      1.56 o 
  -3   6   4       72.52       87.11      2.66 o 
  -2   6   4      378.88      346.44      5.09 o 
  -1   6   4      102.32      103.40      2.44 o 
   0   6   4      798.12      792.18      8.23 o 
   1   6   4       90.77       65.32      1.66 o 
   2   6   4     3141.21     3122.11     24.47 o 
   3   6   4      838.89      914.95      8.00 o 
   4   6   4        6.35        7.09      0.72 o 
   5   6   4      657.46      650.08      6.93 o 
   6   6   4       19.03       17.46      1.24 o 
   7   6   4      246.41      243.42      3.97 o 
   8   6   4      613.34      561.46      8.07 o 
   9   6   4       11.02       11.55      1.94 o 
  10   6   4       25.94       26.09      2.22 o 
  11   6   4       32.47       40.67      2.62 o 
  12   6   4        5.12        6.79      2.66 o 
  13   6   4        7.19        7.07      5.33 o 
  14   6   4        7.45       10.79      3.87 o 
 -14   7   4       13.72        7.89      5.82 o 
 -13   7   4        0.10       -2.71      4.44 o 
 -12   7   4       22.28       19.68      4.58 o 
 -11   7   4        6.76       14.15      3.33 o 
 -10   7   4       63.29       57.34      4.27 o 
  -9   7   4       84.49       76.19      3.37 o 
  -8   7   4       20.32       15.53      2.24 o 
  -7   7   4       30.72       31.14      2.09 o 
  -6   7   4      681.25      665.07      8.27 o 
  -5   7   4        0.61        2.06      1.32 o 
  -4   7   4       15.04        6.42      1.22 o 
  -3   7   4      793.02      795.02      9.67 o 
  -2   7   4      187.88      141.02      2.91 o 
  -1   7   4       16.45       18.98      1.29 o 
   0   7   4     2541.49     2673.73     26.22 o 
   1   7   4       35.64       26.63      1.25 o 
   2   7   4       59.43       65.80      1.62 o 
   3   7   4       95.23      104.23      2.42 o 
   4   7   4      356.71      337.81      3.78 o 
   5   7   4      949.83      966.92     10.72 o 
   6   7   4       85.36       89.15      2.18 o 
   7   7   4       58.42       58.58      2.40 o 
   8   7   4        0.07       -0.97      1.42 o 
   9   7   4       13.81       14.00      2.67 o 
  10   7   4       23.85       26.72      5.01 o 
  11   7   4        6.43        2.56      1.99 o 
  12   7   4       56.92       52.77      4.46 o 
  13   7   4        1.46       -0.26      3.68 o 
 -13   8   4       18.22       19.04      6.39 o 
 -12   8   4        8.51        5.28      3.93 o 
 -11   8   4        0.03       -2.45      3.27 o 
 -10   8   4      178.85      172.19      7.07 o 
  -9   8   4      261.36      245.51      5.86 o 
  -8   8   4      438.60      432.83      7.32 o 
  -7   8   4      112.09      108.14      3.29 o 
  -6   8   4       26.44       27.40      1.96 o 
  -5   8   4       71.91       65.30      2.35 o 
  -4   8   4       53.08       70.75      2.29 o 
  -3   8   4     2111.75     2122.46     20.34 o 
  -2   8   4     1088.59     1180.65     12.19 o 
  -1   8   4        0.15        1.55      0.99 o 
   0   8   4      642.62      646.90      7.33 o 
   1   8   4      164.63      180.61      3.10 o 
   2   8   4       57.65       60.35      1.66 o 
   3   8   4        0.02        0.25      0.67 o 
   4   8   4       33.27       42.71      1.41 o 
   5   8   4      357.06      332.62      4.58 o 
   6   8   4        1.65        1.08      1.32 o 
   7   8   4       10.42        9.06      1.61 o 
   8   8   4      158.22      136.73      5.99 o 
   9   8   4      135.04      110.24      4.74 o 
  10   8   4      533.46      524.80      8.59 o 
  11   8   4       58.63       62.98      3.48 o 
  12   8   4        8.11        4.52      3.45 o 
  13   8   4       16.78       17.83      4.00 o 
 -13   9   4       22.64       27.42     19.38 o 
 -12   9   4        0.19       -3.78      3.78 o 
 -11   9   4        7.18        8.81      3.95 o 
 -10   9   4        6.48        8.78      3.12 o 
  -9   9   4       39.81       33.74      2.83 o 
  -8   9   4       12.08       14.83      3.02 o 
  -7   9   4        1.99        1.04      1.74 o 
  -6   9   4      270.39      264.46      4.83 o 
  -5   9   4        0.04       -1.23      1.23 o 
  -4   9   4     1180.80     1192.65     12.82 o 
  -3   9   4      311.77      304.38      4.87 o 
  -2   9   4        0.00       -1.09      1.09 o 
  -1   9   4       52.23       63.85      2.39 o 
   0   9   4      446.32      457.72      5.84 o 
   1   9   4        3.59        3.50      0.96 o 
   2   9   4     1091.88     1098.79     10.41 o 
   3   9   4      566.75      620.27      7.07 o 
   4   9   4      149.91      136.49      2.40 o 
   5   9   4      344.29      385.63      5.24 o 
   6   9   4      107.25      109.08      2.96 o 
   7   9   4       60.44       69.31      3.44 o 
   8   9   4        0.04       -0.12      1.67 o 
   9   9   4       18.74       20.70      2.15 o 
  10   9   4      132.03      135.41      4.31 o 
  11   9   4       15.24       24.02      3.68 o 
  12   9   4        9.55       11.80      3.71 o 
  13   9   4       10.49        8.11      3.79 o 
 -13  10   4        9.54        8.00      5.78 o 
 -12  10   4        2.60       -3.85      5.09 o 
 -11  10   4       67.79       71.05      5.79 o 
 -10  10   4       53.73       48.70      4.24 o 
  -9  10   4       63.22       75.13      3.86 o 
  -8  10   4      416.95      415.46      7.38 o 
  -7  10   4      131.70      144.76      3.98 o 
  -6  10   4       18.81       21.05      1.91 o 
  -5  10   4      850.96      871.98      9.62 o 
  -4  10   4       64.35       53.02      2.37 o 
  -3  10   4       30.47       42.16      2.06 o 
  -2  10   4        0.88        1.76      1.18 o 
  -1  10   4      107.02       79.98      2.49 o 
   0  10   4     1010.59     1007.39     10.78 o 
   1  10   4      935.93      949.27     17.22 o 
   2  10   4      393.74      361.07      4.68 o 
   3  10   4      536.04      543.29      5.85 o 
   4  10   4       58.43       69.55      2.15 o 
   5  10   4        2.56        1.48      1.24 o 
   6  10   4      315.09      269.32      5.05 o 
   7  10   4      529.44      476.30      7.83 o 
   8  10   4        5.20       -0.64      1.66 o 
   9  10   4        1.90        1.08      1.82 o 
  10  10   4        3.07        1.85      2.75 o 
  11  10   4        0.71        1.49      3.02 o 
  12  10   4      112.26      132.46      6.67 o 
  13  10   4        0.33        0.18      3.65 o 
 -13  11   4       20.47       16.13      6.38 o 
 -12  11   4       13.77       18.97      8.31 o 
 -11  11   4        2.83        2.71      3.75 o 
 -10  11   4        4.50        1.13      3.14 o 
  -9  11   4       14.34       18.57      2.88 o 
  -8  11   4        0.22       -1.97      1.97 o 
  -7  11   4      291.63      295.68      6.03 o 
  -6  11   4      494.40      501.61      6.89 o 
  -5  11   4      318.41      311.38      5.01 o 
  -4  11   4        3.23        2.58      1.45 o 
  -3  11   4        2.52        3.24      1.34 o 
  -2  11   4      128.52      130.05      3.91 o 
  -1  11   4       35.53       37.48      1.89 o 
   0  11   4      184.19      193.08      3.53 o 
   1  11   4       78.42       71.78      2.35 o 
   2  11   4     2170.04     2220.31     19.68 o 
   3  11   4       78.67       79.30      2.16 o 
   4  11   4        3.22        1.89      0.97 o 
   5  11   4      238.94      255.76      4.84 o 
   6  11   4      125.30      138.65      4.16 o 
   7  11   4      261.86      269.56      5.79 o 
   8  11   4       79.71       64.65      3.11 o 
   9  11   4        0.60       -1.90      1.90 o 
  10  11   4        1.39        0.95      2.25 o 
  11  11   4        5.43        3.44      3.40 o 
  12  11   4        0.01        1.50      3.57 o 
  13  11   4        5.64        0.87      4.16 o 
 -12  12   4        0.01       -2.22      5.41 o 
 -11  12   4        6.71       -2.69      5.16 o 
 -10  12   4       41.62       37.83      5.94 o 
  -9  12   4       31.93       30.99      4.89 o 
  -8  12   4        4.68        5.35      2.27 o 
  -7  12   4        9.90        4.74      2.20 o 
  -6  12   4       10.74       13.93      1.95 o 
  -5  12   4       20.88       12.37      1.74 o 
  -4  12   4        2.24        3.74      1.62 o 
  -3  12   4      233.33      242.20      4.66 o 
  -2  12   4       15.34        9.28      1.56 o 
  -1  12   4      270.30      270.36      4.72 o 
   0  12   4       76.76       71.73      2.39 o 
   1  12   4      434.48      407.04      5.82 o 
   2  12   4       62.04       75.73      2.38 o 
   3  12   4      130.21      131.37      3.09 o 
   4  12   4        1.68        0.32      1.11 o 
   5  12   4       46.96       42.34      2.58 o 
   6  12   4       97.77      111.06      3.94 o 
   7  12   4      217.02      217.69      8.07 o 
   8  12   4       28.51       17.63      2.41 o 
   9  12   4      112.21      118.08      4.83 o 
  10  12   4        5.27        2.71      2.35 o 
  11  12   4        1.40       -2.97      3.25 o 
  12  12   4       48.06       64.53      5.33 o 
 -12  13   4        6.44        1.58      5.52 o 
 -11  13   4        7.35        4.34      5.35 o 
 -10  13   4       27.50       24.21      6.08 o 
  -9  13   4       67.46       61.39      4.53 o 
  -8  13   4        7.61        5.74      2.34 o 
  -7  13   4      153.41      158.67      4.70 o 
  -6  13   4      107.60      104.63      3.54 o 
  -5  13   4        0.08       -1.53      1.53 o 
  -4  13   4      123.73      106.00      3.46 o 
  -3  13   4      104.91      108.28      3.36 o 
  -2  13   4       21.05       22.77      1.94 o 
  -1  13   4      788.75      777.14      9.48 o 
   0  13   4      247.76      209.11      3.93 o 
   1  13   4       13.84       14.57      1.55 o 
   2  13   4      753.92      724.89     12.98 o 
   3  13   4      133.85      133.70      3.24 o 
   4  13   4      993.82      942.01     10.98 o 
   5  13   4        0.43       -1.42      1.42 o 
   6  13   4      688.39      659.07     10.91 o 
   7  13   4       60.48       63.93      3.31 o 
   8  13   4      140.41      142.67      6.23 o 
   9  13   4        2.90        3.78      2.38 o 
  10  13   4        5.68        5.11      3.45 o 
  11  13   4       18.56       26.68      4.34 o 
  12  13   4        1.10        2.99      6.05 o 
 -12  14   4        2.03        1.97      5.73 o 
 -11  14   4       38.01       51.12      7.31 o 
 -10  14   4        3.72       -1.14      4.62 o 
  -9  14   4       23.08       19.79      3.65 o 
  -8  14   4       37.95       33.65      3.29 o 
  -7  14   4       60.40       62.88      5.53 o 
  -6  14   4      206.32      186.68      4.69 o 
  -5  14   4       79.60       74.86      4.24 o 
  -4  14   4      615.27      628.27      8.79 o 
  -3  14   4      230.02      218.91      4.74 o 
  -2  14   4       84.07       82.29      3.04 o 
  -1  14   4      457.11      443.24      6.75 o 
   0  14   4       11.68       11.18      1.66 o 
   1  14   4      362.80      320.10      5.14 o 
   2  14   4       53.67       54.70      2.75 o 
   3  14   4       28.12       30.38      2.35 o 
   4  14   4       28.39       24.68      2.05 o 
   5  14   4        0.12       -0.90      1.70 o 
   6  14   4       12.23       12.49      2.61 o 
   7  14   4        1.16        0.84      2.30 o 
   8  14   4       47.43       55.62      3.77 o 
   9  14   4        4.08        1.52      2.49 o 
  10  14   4       20.01       19.41      3.96 o 
  11  14   4       11.46       17.30      4.19 o 
  12  14   4        4.74        3.82      4.00 o 
 -11  15   4        0.84        4.35      5.63 o 
 -10  15   4       14.28       21.71     10.47 o 
  -9  15   4        4.08        1.04      3.78 o 
  -8  15   4       48.95       43.66      4.43 o 
  -7  15   4        1.13        0.39      2.39 o 
  -6  15   4        5.45       12.52      2.44 o 
  -5  15   4        8.06       10.47      2.36 o 
  -4  15   4      115.57      123.17      4.01 o 
  -3  15   4      178.32      159.45      5.43 o 
  -2  15   4      177.97      194.94      4.60 o 
  -1  15   4       82.56       79.91      3.09 o 
   0  15   4       78.81       71.14      3.32 o 
   1  15   4      539.42      535.97      7.24 o 
   2  15   4     1074.79     1074.48     13.36 o 
   3  15   4       64.41       66.35      4.49 o 
   4  15   4        0.75       -1.04      1.78 o 
   5  15   4       47.70       51.12      3.17 o 
   6  15   4      140.23      139.33      9.34 o 
   7  15   4        0.02       -2.35      2.35 o 
   8  15   4        4.91        4.59      2.69 o 
   9  15   4       28.64       26.38      5.61 o 
  10  15   4       33.30       33.04      4.59 o 
  11  15   4        0.01       -0.57      3.63 o 
 -11  16   4        4.83        0.45      5.75 o 
 -10  16   4       10.11       14.71      6.01 o 
  -9  16   4        9.54        3.14      4.43 o 
  -8  16   4       20.47       17.85      4.53 o 
  -7  16   4        3.02        4.01      2.64 o 
  -6  16   4       34.72       30.08      2.83 o 
  -5  16   4      195.52      193.83      7.05 o 
  -4  16   4      148.36      124.01      7.90 o 
  -3  16   4        1.77        3.59      2.19 o 
  -2  16   4      237.13      226.72      5.18 o 
  -1  16   4      184.76      194.19      4.78 o 
   0  16   4      165.24      184.44      4.27 o 
   1  16   4      622.63      615.39      8.64 o 
   2  16   4        3.98        4.65      2.05 o 
   3  16   4      778.50      744.03     12.94 o 
   4  16   4        7.05        6.23      2.27 o 
   5  16   4       54.46       51.55      3.48 o 
   6  16   4        0.92        1.74      2.58 o 
   7  16   4      128.91      133.27      5.55 o 
   8  16   4       18.86       26.38      3.46 o 
   9  16   4       99.16      100.91      7.16 o 
  10  16   4       53.62       70.06      5.92 o 
  11  16   4        0.17       -3.83      3.83 o 
 -11  17   4        3.33        8.80      8.33 o 
 -10  17   4        0.95        2.50      5.49 o 
  -9  17   4        2.76       14.71      4.57 o 
  -8  17   4        8.04        8.72      4.87 o 
  -7  17   4       52.53       45.81      4.21 o 
  -6  17   4        0.48        3.08      2.56 o 
  -5  17   4        8.79        9.75      3.08 o 
  -4  17   4        0.12       -0.04      2.54 o 
  -3  17   4        8.70        8.79      2.99 o 
  -2  17   4      478.85      457.54      8.90 o 
  -1  17   4      217.36      212.89      6.06 o 
   0  17   4       53.31       59.93      3.61 o 
   1  17   4      107.81      104.40      4.74 o 
   2  17   4      175.19      189.79      5.00 o 
   3  17   4        3.63        4.66      2.60 o 
   4  17   4      169.05      175.24      5.54 o 
   5  17   4       75.36       75.90      3.86 o 
   6  17   4        1.54       -2.46      2.46 o 
   7  17   4        7.90        5.31      2.84 o 
   8  17   4        7.78        7.19      2.92 o 
   9  17   4        9.97       14.00      4.36 o 
  10  17   4        0.01       -0.83      4.08 o 
 -10  18   4        6.58        2.96      5.97 o 
  -9  18   4       27.32       28.12     10.01 o 
  -8  18   4        0.07        6.18      4.27 o 
  -7  18   4       42.43       40.43      4.20 o 
  -6  18   4        8.45       11.02      3.00 o 
  -5  18   4       16.33       20.22      3.61 o 
  -4  18   4        3.27        2.26      2.85 o 
  -3  18   4       55.90       58.43      4.60 o 
  -2  18   4        5.71        3.03      2.71 o 
  -1  18   4       14.18       11.61      3.04 o 
   0  18   4       69.60       69.42      3.84 o 
   1  18   4        3.86        4.05      2.22 o 
   2  18   4       25.85       26.89      3.44 o 
   3  18   4       84.49       88.85      5.99 o 
   4  18   4       43.33       45.37      3.43 o 
   5  18   4       21.32       21.04      3.44 o 
   6  18   4        0.34        3.75      2.82 o 
   7  18   4        6.75        5.98      3.08 o 
   8  18   4        2.06        4.32      3.82 o 
   9  18   4       50.32       59.52      7.23 o 
  10  18   4       11.19       21.68      4.95 o 
  -9  19   4        0.01       -5.56      5.56 o 
  -8  19   4       19.61       21.81      5.98 o 
  -7  19   4        1.86        6.32      3.43 o 
  -6  19   4       11.27       15.68      3.13 o 
  -5  19   4       86.36       87.68      5.19 o 
  -4  19   4        0.09        1.03      2.99 o 
  -3  19   4        2.28        0.06      2.88 o 
  -2  19   4       30.74       33.65      3.83 o 
  -1  19   4      147.87      159.67      6.31 o 
   0  19   4       68.57       73.75      4.47 o 
   1  19   4        8.27        5.45      2.52 o 
   2  19   4        4.34        1.46      2.69 o 
   3  19   4       61.44       66.88      4.35 o 
   4  19   4        1.85       -1.28      2.37 o 
   5  19   4        6.58       11.52      3.30 o 
   6  19   4       26.65       24.56      3.68 o 
   7  19   4        0.40       -2.23      3.05 o 
   8  19   4        6.98        7.77      4.14 o 
   9  19   4        0.67        5.53      4.28 o 
  -9  20   4        1.55        2.96      7.88 o 
  -8  20   4      153.95      194.09      9.53 o 
  -7  20   4        0.45        5.35      4.40 o 
  -6  20   4       28.71       29.85      4.21 o 
  -5  20   4        0.00       -2.92      3.23 o 
  -4  20   4       39.23       34.29      4.28 o 
  -3  20   4       11.47       16.28      3.56 o 
  -2  20   4       17.16       12.57      3.37 o 
  -1  20   4       19.82       17.72      3.45 o 
   0  20   4       45.84       47.14      4.26 o 
   1  20   4       12.87       11.88      2.94 o 
   2  20   4       12.76       14.27      2.97 o 
   3  20   4       27.21       26.79      3.65 o 
   4  20   4       17.51       15.74      3.26 o 
   5  20   4        8.12       14.32      3.46 o 
   6  20   4        1.80        0.47      2.97 o 
   7  20   4        5.60        3.64      4.04 o 
   8  20   4        0.01        0.01      4.02 o 
  -8  21   4       11.97       11.48      5.07 o 
  -7  21   4       35.71       42.50      5.95 o 
  -6  21   4       57.77       60.70      5.00 o 
  -5  21   4       16.34       17.63      4.00 o 
  -4  21   4        6.29        3.24      3.31 o 
  -3  21   4       92.69       99.38      5.96 o 
  -2  21   4        9.29        6.63      3.20 o 
  -1  21   4       46.85       55.60      4.50 o 
   0  21   4        0.00        0.09      3.43 o 
   1  21   4        0.14       -2.90      2.90 o 
   2  21   4        9.22       10.41      5.61 o 
   3  21   4       35.70       41.55      4.19 o 
   4  21   4        0.30        2.58      3.17 o 
   5  21   4        0.45       -2.34      3.01 o 
   6  21   4        0.51       -1.43      3.21 o 
   7  21   4       82.43       94.48      6.89 o 
   8  21   4       18.03       14.80      4.93 o 
  -7  22   4       20.80       28.27      5.75 o 
  -6  22   4        0.40       -3.18      4.46 o 
  -5  22   4       24.71       33.24      5.55 o 
  -4  22   4        6.28        7.35      3.64 o 
  -3  22   4        6.99        8.69      3.48 o 
  -2  22   4       13.57       19.93      3.86 o 
  -1  22   4       21.96       18.15      4.14 o 
   0  22   4       77.03       84.02      6.13 o 
   1  22   4        0.02       -3.13      3.13 o 
   2  22   4        4.61        0.62      3.07 o 
   3  22   4       38.94       47.11      5.39 o 
   4  22   4       24.28       24.10      4.83 o 
   5  22   4        1.07       -2.14      3.16 o 
   6  22   4        1.86       -2.71      5.69 o 
   7  22   4        1.47        4.15      4.32 o 
  -6  23   4        7.76       16.07      6.32 o 
  -5  23   4        0.19        2.02      4.26 o 
  -4  23   4       49.21       56.37      5.18 o 
  -3  23   4       10.08        8.42      3.85 o 
  -2  23   4       11.09       -1.15      5.12 o 
  -1  23   4       28.40       38.88      5.27 o 
   0  23   4       52.70       50.17      5.69 o 
   1  23   4       11.55        9.78      4.18 o 
   2  23   4       11.53       11.96      3.91 o 
   3  23   4       90.07      106.57      5.99 o 
   4  23   4        1.32        3.83      4.29 o 
   5  23   4       29.92       39.69      5.55 o 
   6  23   4        2.15        0.58      4.64 o 
  -5  24   4        7.63        0.48      4.90 o 
  -4  24   4        2.27        1.85      4.69 o 
  -3  24   4        0.01        1.30      3.89 o 
  -2  24   4       17.47        7.14      4.55 o 
  -1  24   4       12.97       14.43      4.78 o 
   0  24   4       54.64       68.97      6.24 o 
   1  24   4       11.71        9.41      4.58 o 
   2  24   4        9.43        9.64      4.07 o 
   3  24   4        8.83       11.00      4.81 o 
   4  24   4        7.75       13.29      4.77 o 
  -3  25   4        5.95        5.81      5.09 o 
  -2  25   4        0.81        0.60      4.55 o 
  -1  25   4        5.97        6.68      5.93 o 
   0  25   4        2.46       -2.59      4.37 o 
   1  25   4        0.08        3.86      5.50 o 
   2  25   4       10.50       12.93      4.16 o 
   3  25   4       33.52       26.84      9.49 o 
 -13   0   5      135.87      177.38     15.75 o 
 -11   0   5        5.60       -2.55      5.23 o 
  -9   0   5       97.84       89.96      5.12 o 
  -7   0   5      832.28      883.60     16.13 o 
  -5   0   5      555.94      555.32     10.95 o 
  -3   0   5      489.79      654.42      9.91 o 
  -1   0   5      212.09      226.23      3.79 o 
   1   0   5     2298.95     2322.34     24.68 o 
   3   0   5     3248.74     3570.50     51.49 o 
   5   0   5       13.24       20.01      4.60 o 
   7   0   5      256.09      238.20      4.00 o 
   9   0   5      497.04      497.94      8.52 o 
  11   0   5        0.74        0.28      1.61 o 
  13   0   5       23.22       32.00      9.80 o 
 -14   1   5       21.92       36.05      7.19 o 
 -13   1   5        8.62       17.08      5.96 o 
 -12   1   5       12.64       16.51      3.72 o 
 -11   1   5       29.79       41.95      4.13 o 
 -10   1   5       29.33       46.89      3.15 o 
  -9   1   5       54.03       54.10      3.07 o 
  -8   1   5      703.93      665.61      9.63 o 
  -7   1   5        0.15       -1.77      1.77 o 
  -6   1   5      519.84      545.50      7.90 o 
  -5   1   5     1365.57     1313.32     13.73 o 
  -4   1   5      942.22      977.68     10.55 o 
  -3   1   5       51.37       62.60      2.10 o 
  -2   1   5      346.06      429.54      4.72 o 
  -1   1   5      754.32      717.74      6.61 o 
   0   1   5      469.40      545.19      4.94 o 
   1   1   5       77.41       60.02      1.70 o 
   2   1   5     2406.50     2622.19     19.51 o 
   3   1   5       69.83       84.06      1.55 o 
   4   1   5     2557.32     2660.12     42.02 o 
   5   1   5       12.32        8.49      1.15 o 
   6   1   5      226.63      210.11      3.54 o 
   7   1   5       10.83        5.84      1.05 o 
   8   1   5      379.73      382.93      4.34 o 
   9   1   5       92.03      101.39      2.25 o 
  10   1   5        0.00       -0.99      1.07 o 
  11   1   5       19.20       13.13      1.38 o 
  12   1   5        9.21        8.13      1.70 o 
  13   1   5       20.34       25.72      3.43 o 
  14   1   5        0.64        4.91      3.36 o 
 -14   2   5        2.93        6.91      5.78 o 
 -13   2   5        1.19        0.55      5.19 o 
 -12   2   5        0.29       -2.46      3.54 o 
 -11   2   5       11.01        6.41      3.33 o 
 -10   2   5       18.00       13.81      2.48 o 
  -9   2   5       38.95       30.57      2.68 o 
  -8   2   5        0.10       -1.87      1.87 o 
  -7   2   5      231.31      224.27      4.94 o 
  -6   2   5       96.84       77.71      2.98 o 
  -5   2   5      542.43      567.14      7.30 o 
  -4   2   5     1632.88     1528.07     15.24 o 
  -3   2   5        6.84        9.50      1.17 o 
  -2   2   5      199.59      221.01      3.74 o 
  -1   2   5      264.68      277.33      3.38 o 
   0   2   5     5457.33     5898.88     45.39 o 
   1   2   5      614.11      554.79      4.94 o 
   2   2   5     1240.12     1392.35     10.24 o 
   3   2   5        0.01       -0.64      0.64 o 
   4   2   5      278.92      300.18      9.48 o 
   5   2   5       60.19       60.44      1.89 o 
   6   2   5      569.77      583.78     10.01 o 
   7   2   5      568.78      597.85      7.99 o 
   8   2   5       99.93       93.54      2.37 o 
   9   2   5       64.18       65.32      2.30 o 
  10   2   5       21.89       21.07      1.59 o 
  11   2   5       55.20       62.07      2.05 o 
  12   2   5       24.77       37.89      3.42 o 
  13   2   5        9.27        9.59      3.31 o 
  14   2   5        2.08        3.26      3.32 o 
 -14   3   5        7.63        5.46      5.92 o 
 -13   3   5        0.23        0.57      5.15 o 
 -12   3   5        3.23       -0.90      3.69 o 
 -11   3   5        1.11       -1.35      2.83 o 
 -10   3   5        7.30       10.10      2.48 o 
  -9   3   5        9.16        8.91      2.24 o 
  -8   3   5        4.93       -0.83      1.87 o 
  -7   3   5      146.67      125.43      3.82 o 
  -6   3   5       18.99       14.63      1.70 o 
  -5   3   5      650.81      591.62      7.55 o 
  -4   3   5      605.62      572.44      7.15 o 
  -3   3   5       34.11       31.29      1.62 o 
  -2   3   5      801.45      799.44      9.28 o 
  -1   3   5      427.54      439.96      5.27 o 
   0   3   5       70.15       41.50      1.29 o 
   1   3   5     1350.82     1398.48     11.64 o 
   2   3   5      159.62      151.72      1.85 o 
   3   3   5     1078.44     1051.00      9.49 o 
   4   3   5     1744.64     1848.48     20.72 o 
   5   3   5      163.96      156.90      3.27 o 
   6   3   5      778.40      808.76     13.11 o 
   7   3   5      208.24      193.56      3.02 o 
   8   3   5      197.79      182.27      3.46 o 
   9   3   5       41.42       32.50      2.24 o 
  10   3   5      124.64      115.68      3.11 o 
  11   3   5        3.55        2.26      1.38 o 
  12   3   5        2.33        3.18      2.26 o 
  13   3   5        1.88       -0.73      3.13 o 
  14   3   5        6.40        3.38      3.77 o 
 -14   4   5        7.38        2.93      9.45 o 
 -13   4   5        0.00       -4.98      5.07 o 
 -12   4   5       23.86       30.91      4.99 o 
 -11   4   5       51.80       55.82      4.49 o 
 -10   4   5       17.62       10.52      2.45 o 
  -9   4   5       13.63       15.58      2.57 o 
  -8   4   5        0.17       -1.80      1.80 o 
  -7   4   5       33.81       25.66      2.44 o 
  -6   4   5       61.63       58.84      2.46 o 
  -5   4   5      380.10      368.39      5.60 o 
  -4   4   5      353.91      367.24      5.84 o 
  -3   4   5     1970.28     2215.78     22.63 o 
  -2   4   5        0.23        0.26      1.23 o 
  -1   4   5       51.53       40.39      1.81 o 
   0   4   5     5720.07     5932.42     51.86 o 
   1   4   5     2753.08     2939.75     22.01 o 
   2   4   5      452.14      562.16      5.11 o 
   3   4   5      233.88      259.88      2.99 o 
   4   4   5     1124.40     1241.73     11.17 o 
   5   4   5       38.60       31.36      1.36 o 
   6   4   5       52.87       55.58      1.58 o 
   7   4   5        8.66        9.51      1.24 o 
   8   4   5      290.09      287.65      6.26 o 
   9   4   5       33.48       30.76      2.83 o 
  10   4   5       28.39       23.53      1.88 o 
  11   4   5        6.78        6.21      1.86 o 
  12   4   5        0.35       -0.93      2.12 o 
  13   4   5        7.21       11.17      3.22 o 
 -14   5   5       60.59       78.77      8.96 o 
 -13   5   5       19.51        9.83      6.08 o 
 -12   5   5        9.84       14.11      4.46 o 
 -11   5   5        4.37        2.57      3.06 o 
 -10   5   5       55.14       52.82      3.29 o 
  -9   5   5        0.93       -1.94      1.94 o 
  -8   5   5      128.92      119.09      3.78 o 
  -7   5   5      144.25      135.16      3.77 o 
  -6   5   5      361.97      348.66      6.98 o 
  -5   5   5      284.65      323.27      5.65 o 
  -4   5   5      602.81      573.71      7.86 o 
  -3   5   5     1260.77     1262.55     14.02 o 
  -2   5   5      305.71      340.34      4.88 o 
  -1   5   5      828.70      867.13     10.78 o 
   0   5   5     1779.82     1901.68     19.11 o 
   1   5   5     1288.87     1421.27     12.69 o 
   2   5   5     1018.15      970.66      8.37 o 
   3   5   5      441.81      482.74      4.62 o 
   4   5   5      468.84      464.36      5.21 o 
   5   5   5       17.89       15.53      0.93 o 
   6   5   5       25.96       26.41      1.19 o 
   7   5   5       11.26        9.74      1.30 o 
   8   5   5       19.46       14.10      1.98 o 
   9   5   5        9.40        5.19      1.49 o 
  10   5   5      154.41      144.20      4.05 o 
  11   5   5       21.00       21.03      1.99 o 
  12   5   5       29.20       32.12      4.68 o 
  13   5   5        8.77       12.44      2.85 o 
 -14   6   5       18.18       18.99      8.98 o 
 -13   6   5        0.74       -0.30      5.42 o 
 -12   6   5        5.30       -0.75      5.10 o 
 -11   6   5       50.12       56.26      5.28 o 
 -10   6   5       33.02       33.30      3.60 o 
  -9   6   5       32.71       32.38      2.83 o 
  -8   6   5      222.96      223.53      4.39 o 
  -7   6   5        0.00        1.99      1.50 o 
  -6   6   5      488.72      491.80      6.71 o 
  -5   6   5      213.52      175.76      4.19 o 
  -4   6   5      829.63      818.37     10.24 o 
  -3   6   5     1640.63     1781.91     18.87 o 
  -2   6   5     2124.39     2360.68     23.90 o 
  -1   6   5      776.76      943.11     11.70 o 
   0   6   5     4831.25     4795.34     42.04 o 
   1   6   5      355.17      369.23      4.37 o 
   2   6   5        1.63        5.03      0.73 o 
   3   6   5       43.40       39.18      1.27 o 
   4   6   5      251.91      273.92      3.70 o 
   5   6   5      407.41      430.04      6.87 o 
   6   6   5       32.29       30.65      1.52 o 
   7   6   5       66.84       57.86      1.77 o 
   8   6   5        3.36        1.12      1.32 o 
   9   6   5       58.61       57.12      2.41 o 
  10   6   5        4.87        5.32      1.59 o 
  11   6   5        0.19       -0.96      1.62 o 
  12   6   5       37.99       39.32      3.32 o 
  13   6   5       28.75       28.31      3.98 o 
 -13   7   5       15.79       23.36      6.61 o 
 -12   7   5        0.02       -1.29      5.09 o 
 -11   7   5        4.48        2.60      5.46 o 
 -10   7   5        6.14       10.25      2.81 o 
  -9   7   5        5.92        3.48      2.28 o 
  -8   7   5      642.21      606.10      8.36 o 
  -7   7   5       93.52       89.84      2.96 o 
  -6   7   5      242.94      220.63      4.23 o 
  -5   7   5      342.68      350.84      5.28 o 
  -4   7   5       39.36       50.88      2.00 o 
  -3   7   5      174.23      165.97      3.81 o 
  -2   7   5       93.89       95.12      2.86 o 
  -1   7   5      213.52      226.72      4.04 o 
   0   7   5       50.13       50.34      1.79 o 
   1   7   5      463.49      483.83      5.14 o 
   2   7   5     1159.29     1261.41     11.61 o 
   3   7   5      108.79      115.22      2.23 o 
   4   7   5      856.42      959.05      9.91 o 
   5   7   5        1.79        1.01      0.87 o 
   6   7   5        2.00        0.85      1.04 o 
   7   7   5       10.15        8.54      1.58 o 
   8   7   5      166.33      150.68      3.66 o 
   9   7   5       14.58       10.47      2.15 o 
  10   7   5        0.59        1.57      1.60 o 
  11   7   5        3.61        3.81      3.71 o 
  12   7   5        3.71        7.57      2.64 o 
  13   7   5        1.64       -1.76      3.75 o 
 -13   8   5       10.86       17.58      6.28 o 
 -12   8   5       46.09       48.49      7.23 o 
 -11   8   5        0.39        4.48      3.75 o 
 -10   8   5       16.95       20.02      3.50 o 
  -9   8   5      141.07      149.93      5.30 o 
  -8   8   5      400.04      397.80      7.05 o 
  -7   8   5        1.18        1.55      1.69 o 
  -6   8   5       25.62       28.63      2.10 o 
  -5   8   5       19.19       16.20      1.64 o 
  -4   8   5        0.01        2.16      1.53 o 
  -3   8   5      101.86       85.61      2.93 o 
  -2   8   5       63.03       57.74      2.10 o 
  -1   8   5     1029.42     1120.68     12.59 o 
   0   8   5     1039.30     1063.22     11.00 o 
   1   8   5      168.16      176.54      2.96 o 
   2   8   5        0.15        2.74      0.79 o 
   3   8   5      517.97      542.80      5.60 o 
   4   8   5      276.16      298.97      3.99 o 
   5   8   5        0.00       -0.65      0.85 o 
   6   8   5        0.24        2.14      1.26 o 
   7   8   5      405.96      414.74      8.50 o 
   8   8   5        4.58        8.04      1.61 o 
   9   8   5        0.10        0.45      1.49 o 
  10   8   5        1.71        0.82      1.71 o 
  11   8   5       42.55       39.62      3.33 o 
  12   8   5        7.38       11.17      3.36 o 
  13   8   5        7.61       14.83      3.72 o 
 -13   9   5       11.68       17.67      6.63 o 
 -12   9   5       12.26        5.67      5.41 o 
 -11   9   5        6.66       10.55      5.36 o 
 -10   9   5        2.89        2.60      2.99 o 
  -9   9   5        1.73        2.27      2.77 o 
  -8   9   5        1.46        3.15      2.57 o 
  -7   9   5       43.26       48.81      2.62 o 
  -6   9   5      793.74      766.51      9.57 o 
  -5   9   5       44.59       42.91      2.16 o 
  -4   9   5       52.97       53.35      2.53 o 
  -3   9   5       94.62       85.91      2.73 o 
  -2   9   5     1336.88     1494.45     15.17 o 
  -1   9   5       30.68       22.82      1.61 o 
   0   9   5      175.14      174.01      3.64 o 
   1   9   5       83.18       80.28      2.20 o 
   2   9   5        0.05        0.69      0.92 o 
   3   9   5        3.77        4.96      0.91 o 
   4   9   5      528.25      498.58      5.84 o 
   5   9   5       28.57       26.15      1.41 o 
   6   9   5        0.49        0.78      1.35 o 
   7   9   5       23.96       21.90      1.99 o 
   8   9   5      216.14      212.78      4.74 o 
   9   9   5       22.61       24.22      2.16 o 
  10   9   5      115.23      113.74      3.86 o 
  11   9   5       81.51      102.54      7.17 o 
  12   9   5       39.68       56.24      5.09 o 
  13   9   5       13.34       11.19      3.80 o 
 -13  10   5        2.00        9.36      6.44 o 
 -12  10   5        1.43        3.26      5.69 o 
 -11  10   5       65.92       68.54      7.64 o 
 -10  10   5       22.31       21.45      4.98 o 
  -9  10   5        9.22        3.65      3.15 o 
  -8  10   5       70.03       78.84      4.18 o 
  -7  10   5        5.16        4.91      1.97 o 
  -6  10   5      341.57      326.11      5.71 o 
  -5  10   5      564.21      567.62      7.23 o 
  -4  10   5      309.23      289.97      5.14 o 
  -3  10   5      117.75      110.42      3.14 o 
  -2  10   5       89.00      100.26      2.97 o 
  -1  10   5       39.41       31.88      1.81 o 
   0  10   5       15.50       21.82      1.73 o 
   1  10   5      319.56      321.95      4.53 o 
   2  10   5       50.32       55.52      1.93 o 
   3  10   5      216.97      226.22      4.02 o 
   4  10   5       21.50       18.34      1.51 o 
   5  10   5        1.84       -0.97      1.13 o 
   6  10   5       66.87       61.65      2.75 o 
   7  10   5      163.79      162.08      4.59 o 
   8  10   5       69.95       69.48      3.04 o 
   9  10   5      160.22      158.54      4.42 o 
  10  10   5       53.96       44.35      3.07 o 
  11  10   5       16.09       22.24      4.81 o 
  12  10   5        8.68       10.91      3.65 o 
 -13  11   5        7.62       -3.10      5.63 o 
 -12  11   5       12.98        2.59      8.59 o 
 -11  11   5       30.73       29.58      7.50 o 
 -10  11   5       27.28       33.84      5.91 o 
  -9  11   5       25.53       16.36      3.47 o 
  -8  11   5      141.02      143.40      5.44 o 
  -7  11   5       70.25       66.90      3.02 o 
  -6  11   5      234.06      219.52      4.79 o 
  -5  11   5      156.81      156.34      3.66 o 
  -4  11   5       37.55       31.38      2.20 o 
  -3  11   5       78.87       86.99      2.93 o 
  -2  11   5       53.71       48.16      2.25 o 
  -1  11   5      790.11      828.87      9.69 o 
   0  11   5      228.10      195.06      4.15 o 
   1  11   5      510.86      515.40      6.30 o 
   2  11   5     1794.81     1727.19     17.03 o 
   3  11   5       34.07       35.98      1.93 o 
   4  11   5      210.89      198.40      3.93 o 
   5  11   5       47.11       46.11      2.10 o 
   6  11   5       76.03       67.36      3.06 o 
   7  11   5       29.98       26.09      2.27 o 
   8  11   5       17.28       14.27      2.14 o 
   9  11   5       16.99       16.11      2.43 o 
  10  11   5        0.02       -2.67      2.67 o 
  11  11   5        0.16       -0.63      3.57 o 
  12  11   5        0.00        2.01      3.45 o 
 -12  12   5        1.85        9.78      8.21 o 
 -11  12   5        0.42        2.36      5.34 o 
 -10  12   5       49.32       52.62      5.93 o 
  -9  12   5       97.44      104.88      5.45 o 
  -8  12   5       82.69       86.07      4.31 o 
  -7  12   5        2.21       -2.00      2.00 o 
  -6  12   5        0.12       -1.68      1.68 o 
  -5  12   5      245.42      259.90      4.81 o 
  -4  12   5      270.89      254.66      5.12 o 
  -3  12   5      483.17      441.11      6.70 o 
  -2  12   5      122.94      113.64      3.46 o 
  -1  12   5        1.13        2.52      1.42 o 
   0  12   5      133.85      127.64      4.01 o 
   1  12   5      286.23      256.93      4.30 o 
   2  12   5      148.98      141.76      3.51 o 
   3  12   5        7.34        5.62      1.39 o 
   4  12   5       10.58        8.80      1.55 o 
   5  12   5       21.26       20.13      2.40 o 
   6  12   5        7.16       10.27      2.08 o 
   7  12   5        6.45        9.27      2.02 o 
   8  12   5       53.22       42.48      3.09 o 
   9  12   5        5.51        5.63      2.71 o 
  10  12   5        2.99       -0.33      2.98 o 
  11  12   5       48.25       53.28      4.79 o 
  12  12   5       15.98       21.34      4.21 o 
 -12  13   5       19.03       15.80      6.18 o 
 -11  13   5        8.42       -0.72      9.42 o 
 -10  13   5        9.54        7.16      4.16 o 
  -9  13   5        0.29        0.98      3.59 o 
  -8  13   5        1.89       -0.81      2.48 o 
  -7  13   5        0.71       -2.18      2.18 o 
  -6  13   5        6.99        2.56      1.93 o 
  -5  13   5       18.90       15.51      1.95 o 
  -4  13   5      241.47      229.76      5.03 o 
  -3  13   5       55.37       52.03      2.66 o 
  -2  13   5      141.36      128.84      3.69 o 
  -1  13   5       17.35       10.84      1.75 o 
   0  13   5      669.73      659.75      8.50 o 
   1  13   5      428.71      416.50      6.84 o 
   2  13   5      529.12      535.75      7.33 o 
   3  13   5        9.72       11.03      1.82 o 
   4  13   5        2.99        3.74      1.78 o 
   5  13   5       21.33       22.23      2.37 o 
   6  13   5      278.64      272.26      6.12 o 
   7  13   5       22.60       24.85      3.64 o 
   8  13   5       14.31        6.76      3.05 o 
   9  13   5       17.47       16.16      2.75 o 
  10  13   5       16.15       13.81      5.05 o 
  11  13   5        7.52        1.95      3.42 o 
  12  13   5        0.89        1.19      3.94 o 
 -12  14   5        0.40       -5.28      5.28 o 
 -11  14   5       10.94        4.86      5.93 o 
 -10  14   5       11.06        8.11      5.27 o 
  -9  14   5       16.12       15.93      4.36 o 
  -8  14   5       12.13       12.98      3.38 o 
  -7  14   5       15.85       11.87      3.23 o 
  -6  14   5       48.84       46.32      5.02 o 
  -5  14   5        0.77       -0.58      2.00 o 
  -4  14   5       39.81       33.68      2.58 o 
  -3  14   5      156.34      151.54      4.89 o 
  -2  14   5      151.13      166.58      4.30 o 
  -1  14   5      187.01      186.82      4.41 o 
   0  14   5       61.17       57.68      2.67 o 
   1  14   5      585.10      542.76      8.28 o 
   2  14   5      494.35      475.31      7.01 o 
   3  14   5      358.96      344.18      6.62 o 
   4  14   5       71.20       63.51      3.00 o 
   5  14   5       35.86       31.76      3.62 o 
   6  14   5       81.44       84.37      4.05 o 
   7  14   5        7.77       10.49      2.50 o 
   8  14   5        2.92        1.30      2.32 o 
   9  14   5       51.44       58.93      4.96 o 
  10  14   5        0.78       -0.04      4.05 o 
  11  14   5        2.40        2.60      3.51 o 
 -11  15   5        0.23       -1.73      8.77 o 
 -10  15   5        0.14        1.19      8.10 o 
  -9  15   5       17.75       19.88      4.41 o 
  -8  15   5        0.47       -1.50      4.64 o 
  -7  15   5        0.05       -0.03      2.95 o 
  -6  15   5        1.73        0.85      2.44 o 
  -5  15   5        1.34       -0.56      2.33 o 
  -4  15   5       25.27       19.31      2.78 o 
  -3  15   5        7.74        7.06      2.05 o 
  -2  15   5      419.11      428.03      7.03 o 
  -1  15   5      281.24      278.18      5.46 o 
   0  15   5      149.51      144.03      4.37 o 
   1  15   5      389.86      394.07     10.30 o 
   2  15   5     1258.51     1253.22     15.08 o 
   3  15   5      381.49      375.09      6.95 o 
   4  15   5        0.02        1.62      1.97 o 
   5  15   5       24.99       25.89      4.11 o 
   6  15   5       46.47       39.51      3.34 o 
   7  15   5       56.70       54.10      4.35 o 
   8  15   5       50.83       55.05      3.83 o 
   9  15   5        7.42        5.02      3.54 o 
  10  15   5        0.04       -3.39      3.39 o 
  11  15   5        7.44        7.92      3.99 o 
 -11  16   5       15.18       20.93      6.84 o 
 -10  16   5        2.41        5.43      9.40 o 
  -9  16   5        9.54       13.43      4.60 o 
  -8  16   5       37.38       30.59      4.89 o 
  -7  16   5       47.90       37.83      4.02 o 
  -6  16   5        8.54        8.20      2.69 o 
  -5  16   5       70.34       66.88      4.46 o 
  -4  16   5        3.07        4.36      2.72 o 
  -3  16   5       50.66       56.73      4.02 o 
  -2  16   5      373.38      338.81      7.49 o 
  -1  16   5      142.82      143.36      5.65 o 
   0  16   5       43.02       40.49      3.45 o 
   1  16   5      501.86      488.17     11.29 o 
   2  16   5       60.42       60.21      3.56 o 
   3  16   5       56.55       55.85      3.44 o 
   4  16   5        0.21        0.39      2.10 o 
   5  16   5       19.84       18.49      3.01 o 
   6  16   5       20.69       22.18      3.05 o 
   7  16   5       23.56       25.69      3.26 o 
   8  16   5       50.59       47.96      7.19 o 
   9  16   5        6.49        5.59      3.70 o 
  10  16   5       39.28       52.43      5.36 o 
 -10  17   5        8.17        0.93      6.50 o 
  -9  17   5       14.80       21.21      5.03 o 
  -8  17   5        8.60        8.76      4.35 o 
  -7  17   5       17.60       20.64      3.85 o 
  -6  17   5      130.48      156.81      5.67 o 
  -5  17   5       14.03       15.43      3.44 o 
  -4  17   5       21.82       17.38      3.42 o 
  -3  17   5      113.97      122.80      5.49 o 
  -2  17   5        4.32       10.74      3.52 o 
  -1  17   5      257.38      270.06      7.54 o 
   0  17   5       29.62       34.05      3.52 o 
   1  17   5        0.00        1.19      2.35 o 
   2  17   5       28.37       33.53      3.15 o 
   3  17   5       57.73       49.07      3.47 o 
   4  17   5      102.69       93.44      4.23 o 
   5  17   5       82.54       87.65      4.65 o 
   6  17   5        8.36        9.91      2.98 o 
   7  17   5       14.99       22.49      3.35 o 
   8  17   5        4.19        2.11      6.68 o 
   9  17   5       11.41       10.51      4.08 o 
  10  17   5       10.05       18.15      4.58 o 
 -10  18   5        0.08        5.03      6.07 o 
  -9  18   5        9.48       13.32      7.80 o 
  -8  18   5       64.22       92.66      8.20 o 
  -7  18   5       14.43       16.74      5.02 o 
  -6  18   5        2.52       -2.47      2.47 o 
  -5  18   5       24.74       31.45      4.01 o 
  -4  18   5       21.32       13.85      3.51 o 
  -3  18   5       25.37       28.69      3.76 o 
  -2  18   5       66.68       75.83      4.61 o 
  -1  18   5        5.56        6.43      2.88 o 
   0  18   5      197.68      191.82      6.56 o 
   1  18   5        1.22        3.29      2.97 o 
   2  18   5       48.80       43.15      3.43 o 
   3  18   5       23.21       26.69      3.14 o 
   4  18   5        3.32        4.06      2.78 o 
   5  18   5       19.61       17.77      3.74 o 
   6  18   5       38.16       52.25      4.26 o 
   7  18   5        1.67        1.04      2.90 o 
   8  18   5       86.09       89.14      6.31 o 
   9  18   5        1.67        4.42      4.10 o 
  -9  19   5        2.39       -1.08      8.57 o 
  -8  19   5       46.67       70.66      6.62 o 
  -7  19   5      158.41      189.78      8.82 o 
  -6  19   5        8.00       10.31      3.72 o 
  -5  19   5       29.16       32.65      4.21 o 
  -4  19   5       71.68       76.92      5.03 o 
  -3  19   5        8.72       10.77      5.32 o 
  -2  19   5        0.37        0.45      3.86 o 
  -1  19   5       41.61       37.18      3.85 o 
   0  19   5        1.50        5.79      2.97 o 
   1  19   5       61.94       64.64      4.50 o 
   2  19   5        6.18        2.85      2.42 o 
   3  19   5        2.69        0.14      2.43 o 
   4  19   5        4.20       -1.37      2.71 o 
   5  19   5       38.18       34.77      4.23 o 
   6  19   5       10.13        9.89      3.25 o 
   7  19   5        7.20       13.46      4.15 o 
   8  19   5        1.53        1.99      4.03 o 
   9  19   5        0.33        0.16      4.12 o 
  -8  20   5       30.25       27.98      5.65 o 
  -7  20   5        0.02        1.86      4.50 o 
  -6  20   5       18.97       18.46      4.23 o 
  -5  20   5       10.21       10.03      4.94 o 
  -4  20   5       25.41       28.79      5.11 o 
  -3  20   5       12.30        9.65      4.05 o 
  -2  20   5       29.70       23.34      3.67 o 
  -1  20   5      135.93      122.01      5.78 o 
   0  20   5        0.49        0.21      3.43 o 
   1  20   5        0.33        2.11      3.09 o 
   2  20   5        0.06        0.02      2.96 o 
   3  20   5        3.02        4.84      2.72 o 
   4  20   5       13.16       16.71      3.49 o 
   5  20   5       11.23       24.92      5.94 o 
   6  20   5       26.58       21.69      4.61 o 
   7  20   5       18.21       28.45      9.28 o 
   8  20   5        1.06       -3.40      4.00 o 
  -8  21   5        2.67       -4.61      6.03 o 
  -7  21   5        0.04       -2.27      4.32 o 
  -6  21   5        0.05        1.71      6.38 o 
  -5  21   5       42.24       43.13      4.78 o 
  -4  21   5        0.21       -3.23      3.23 o 
  -3  21   5       28.96       29.84      4.16 o 
  -2  21   5       99.67       99.08      5.60 o 
  -1  21   5       29.53       32.96      4.86 o 
   0  21   5      136.73      159.75      7.99 o 
   1  21   5        6.41       11.46      4.04 o 
   2  21   5        6.73        6.11      3.40 o 
   3  21   5        0.83        0.30      2.49 o 
   4  21   5       10.40       11.52      4.33 o 
   5  21   5        1.33       -2.93      2.93 o 
   6  21   5       10.91        7.49      4.37 o 
   7  21   5       26.20       37.32      7.01 o 
  -7  22   5        3.48        4.14      8.09 o 
  -6  22   5        3.04        5.34      4.69 o 
  -5  22   5       12.39       12.81      4.24 o 
  -4  22   5        7.62        6.05      3.77 o 
  -3  22   5        0.62       -0.04      3.40 o 
  -2  22   5        0.22        4.31      4.34 o 
  -1  22   5       76.48       81.89      6.31 o 
   0  22   5       13.87       11.31      4.30 o 
   1  22   5       18.18       20.90      7.45 o 
   2  22   5       33.26       33.37      4.45 o 
   3  22   5        0.11       -3.25      3.25 o 
   4  22   5       20.74       25.67      4.07 o 
   5  22   5        0.75        2.60      4.09 o 
   6  22   5        0.49        2.68      4.14 o 
  -5  23   5       14.61       18.20      5.33 o 
  -4  23   5        1.07        2.69      3.91 o 
  -3  23   5        6.15       -2.43      3.62 o 
  -2  23   5        0.66        2.92      6.28 o 
  -1  23   5        2.22        3.49      4.01 o 
   0  23   5        0.17       -3.95      3.95 o 
   1  23   5        3.72       -3.09      5.41 o 
   2  23   5        1.50       -2.26      3.57 o 
   3  23   5        1.65        6.99      3.92 o 
   4  23   5       99.47      109.08      6.37 o 
   5  23   5        9.93       16.46      4.94 o 
  -4  24   5       27.39       37.93      5.06 o 
  -3  24   5        0.68       -1.38      4.45 o 
  -2  24   5        8.92        1.48      4.35 o 
  -1  24   5        0.25       -1.75      4.12 o 
   0  24   5        6.96       12.42      4.75 o 
   1  24   5       36.06       40.79      5.66 o 
   2  24   5        3.41        6.21      4.50 o 
   3  24   5        8.16       10.75      4.17 o 
   4  24   5        2.64       -2.35      3.65 o 
  -1  25   5        9.92        3.99      4.33 o 
   0  25   5        0.65       -4.24      4.24 o 
   1  25   5        9.57        3.89      4.59 o 
 -14   0   6        0.16       -4.26      8.55 o 
 -12   0   6       19.82       19.90      8.66 o 
 -10   0   6      211.81      211.22      7.91 o 
  -8   0   6      130.24      121.20      6.01 o 
  -6   0   6      631.52      610.67     12.49 o 
  -4   0   6      495.55      460.57      9.61 o 
  -2   0   6       38.31       44.88      1.84 o 
   0   0   6      142.84      120.35      2.86 o 
   2   0   6      107.84      128.71      3.22 o 
   4   0   6       69.83       78.03      2.02 o 
   6   0   6        0.05        0.93      4.65 o 
   8   0   6      879.89      940.66     19.50 o 
  10   0   6       24.40       36.21      2.26 o 
  12   0   6       10.70       11.07      3.78 o 
 -14   1   6        7.10       19.01      7.72 o 
 -13   1   6        0.01       -3.89      5.52 o 
 -12   1   6        4.38        1.87      5.54 o 
 -11   1   6        0.18       -4.15      4.15 o 
 -10   1   6        1.07       -3.00      3.00 o 
  -9   1   6        0.04       -1.94      1.94 o 
  -8   1   6      184.95      179.61      4.98 o 
  -7   1   6       60.33       61.92      3.02 o 
  -6   1   6       19.57       12.96      1.97 o 
  -5   1   6      246.47      240.90      4.83 o 
  -4   1   6      626.26      696.91      8.40 o 
  -3   1   6     2340.69     2421.07     21.22 o 
  -2   1   6       36.81       40.02      2.30 o 
  -1   1   6      239.86      328.48      4.07 o 
   0   1   6     3309.75     3456.27     25.81 o 
   1   1   6     2486.52     2711.83     20.42 o 
   2   1   6     3333.04     3331.16     24.68 o 
   3   1   6       40.93       48.78      1.16 o 
   4   1   6      188.11      211.70      2.80 o 
   5   1   6      232.30      242.44      4.40 o 
   6   1   6       55.77       63.62      3.86 o 
   7   1   6      248.89      255.13      4.23 o 
   8   1   6      535.52      502.65      9.78 o 
   9   1   6      627.90      624.69      7.71 o 
  10   1   6       41.87       43.73      1.88 o 
  11   1   6        5.27        2.01      1.35 o 
  12   1   6       11.43        6.94      2.58 o 
  13   1   6        9.53       15.84      3.62 o 
 -14   2   6       13.59       19.84      7.09 o 
 -13   2   6        0.46        3.27      6.00 o 
 -12   2   6       17.08       11.52      9.84 o 
 -11   2   6       12.90       25.34      7.89 o 
 -10   2   6       45.11       45.81      3.30 o 
  -9   2   6      110.02      111.68      4.21 o 
  -8   2   6       43.19       39.26      2.95 o 
  -7   2   6       25.10       22.97      2.29 o 
  -6   2   6      644.08      645.65      9.17 o 
  -5   2   6       86.99       70.37      2.59 o 
  -4   2   6      976.52      893.07     10.11 o 
  -3   2   6     1048.05     1087.30     11.52 o 
  -2   2   6      823.55      924.75      9.03 o 
  -1   2   6     1077.75     1097.14      9.72 o 
   0   2   6       12.89        5.95      1.44 o 
   1   2   6       86.99       56.09      2.22 o 
   2   2   6      218.91      294.05      3.54 o 
   3   2   6      257.78      280.60      3.52 o 
   4   2   6        3.26        4.08      0.72 o 
   5   2   6       75.30       55.11      1.93 o 
   6   2   6     1002.52      954.35     11.72 o 
   7   2   6      364.25      363.95      5.70 o 
   8   2   6       26.74       25.66      3.43 o 
   9   2   6      119.53      114.91      4.06 o 
  10   2   6        3.25        4.31      1.57 o 
  11   2   6        2.23       -0.97      1.41 o 
  12   2   6       12.64       11.63      2.41 o 
  13   2   6       11.37       19.44      7.78 o 
 -14   3   6        3.41        8.73      6.70 o 
 -13   3   6       32.16       39.44      7.36 o 
 -12   3   6       14.17       17.35      6.02 o 
 -11   3   6       41.11       31.09      6.18 o 
 -10   3   6       64.03       51.03      3.39 o 
  -9   3   6       17.24       16.36      2.87 o 
  -8   3   6      467.20      463.17      8.02 o 
  -7   3   6       32.71       37.52      2.58 o 
  -6   3   6        0.08       -1.50      1.50 o 
  -5   3   6        3.48        6.37      1.58 o 
  -4   3   6        1.05        3.24      1.46 o 
  -3   3   6       34.50       21.77      1.60 o 
  -2   3   6      586.08      574.72      7.45 o 
  -1   3   6      549.52      588.29      6.34 o 
   0   3   6      386.92      432.86      4.63 o 
   1   3   6     2131.06     2289.09     18.51 o 
   2   3   6      161.87      141.40      2.33 o 
   3   3   6      347.80      365.09      3.87 o 
   4   3   6       70.31       92.56      1.88 o 
   5   3   6        0.10       -0.08      1.00 o 
   6   3   6      101.68       94.78      2.76 o 
   7   3   6       58.39       54.83      2.82 o 
   8   3   6       63.82       67.87      3.86 o 
   9   3   6      349.02      361.36      6.11 o 
  10   3   6       39.85       41.41      2.31 o 
  11   3   6       11.51       12.41      1.75 o 
  12   3   6       19.70       18.73      2.33 o 
  13   3   6        1.86        7.66      4.15 o 
 -13   4   6        3.64       12.19      6.90 o 
 -12   4   6       21.02       16.30      7.15 o 
 -11   4   6       41.09       61.04      7.06 o 
 -10   4   6        1.46        0.04      2.24 o 
  -9   4   6      359.18      340.97      7.03 o 
  -8   4   6      147.80      166.98      4.93 o 
  -7   4   6      148.61      134.83      3.89 o 
  -6   4   6       68.61       63.19      2.68 o 
  -5   4   6     1138.29     1108.29     12.32 o 
  -4   4   6     1590.03     1598.91     16.24 o 
  -3   4   6      208.01      212.12      3.88 o 
  -2   4   6      657.51      774.75      8.48 o 
  -1   4   6     1139.97     1297.17     12.09 o 
   0   4   6      718.27      829.68      8.18 o 
   1   4   6     1500.77     1598.30     13.42 o 
   2   4   6      656.63      638.53      6.02 o 
   3   4   6      307.50      333.11      3.50 o 
   4   4   6      470.06      474.35      5.06 o 
   5   4   6       36.31       34.41      1.84 o 
   6   4   6      105.56      106.85      3.43 o 
   7   4   6      137.50      145.41      4.27 o 
   8   4   6       10.32        8.56      1.88 o 
   9   4   6       10.91        7.69      3.01 o 
  10   4   6        0.01        1.20      1.59 o 
  11   4   6       53.41       42.98      2.70 o 
  12   4   6       26.48       25.53      2.59 o 
  13   4   6       17.05       19.29     11.51 o 
 -13   5   6       14.06        4.75      8.98 o 
 -12   5   6        1.14        0.78      5.48 o 
 -11   5   6        5.71        3.46      4.52 o 
 -10   5   6        5.15        6.29      2.99 o 
  -9   5   6      209.45      205.16      5.56 o 
  -8   5   6       59.53       60.15      3.10 o 
  -7   5   6       61.17       66.99      2.97 o 
  -6   5   6       31.86       33.24      2.27 o 
  -5   5   6      795.91      759.51      9.38 o 
  -4   5   6      157.31      167.65      3.78 o 
  -3   5   6       10.85        9.37      1.53 o 
  -2   5   6      254.55      259.07      4.98 o 
  -1   5   6     1724.13     1710.16     17.85 o 
   0   5   6     1041.37     1031.01      9.88 o 
   1   5   6       13.56       21.33      1.26 o 
   2   5   6      303.21      342.30      3.81 o 
   3   5   6      247.51      311.00      3.44 o 
   4   5   6      570.23      639.65      7.83 o 
   5   5   6       44.75       45.26      1.56 o 
   6   5   6       57.70       51.29      3.08 o 
   7   5   6      255.49      240.39      3.92 o 
   8   5   6        1.89       -2.31      2.70 o 
   9   5   6       99.85       89.88      3.59 o 
  10   5   6        0.05       -1.91      1.97 o 
  11   5   6       62.31       65.81      3.25 o 
  12   5   6        8.09        5.87      2.96 o 
  13   5   6       22.47       19.41      9.63 o 
 -13   6   6       12.01       20.15      6.87 o 
 -12   6   6       24.77       38.22      6.86 o 
 -11   6   6        0.03       -0.73      4.53 o 
 -10   6   6        7.31        4.61      2.71 o 
  -9   6   6        5.62        3.37      2.35 o 
  -8   6   6        1.32        1.34      2.05 o 
  -7   6   6       35.25       38.72      2.97 o 
  -6   6   6       16.14       13.24      1.92 o 
  -5   6   6      493.55      510.87      7.84 o 
  -4   6   6      318.60      351.12      6.00 o 
  -3   6   6      146.41      137.91      3.17 o 
  -2   6   6      950.67      991.75     12.74 o 
  -1   6   6      395.40      415.13      5.99 o 
   0   6   6      927.31     1041.23     10.08 o 
   1   6   6       81.80      101.16      2.18 o 
   2   6   6      137.04      134.98      1.98 o 
   3   6   6      371.85      346.98      4.02 o 
   4   6   6       74.87       79.43      1.98 o 
   5   6   6        0.27        1.14      0.94 o 
   6   6   6       94.25       86.70      2.49 o 
   7   6   6      596.76      545.41      8.77 o 
   8   6   6       29.12       26.43      2.13 o 
   9   6   6       20.38       22.28      3.39 o 
  10   6   6       10.67       11.21      2.93 o 
  11   6   6        8.48        8.56      2.32 o 
  12   6   6        8.15        8.46      2.38 o 
  13   6   6        2.16        7.07     11.46 o 
 -13   7   6        6.95        3.88     12.03 o 
 -12   7   6       50.22       63.14      7.95 o 
 -11   7   6       48.70       39.00      6.38 o 
 -10   7   6       29.24       33.37      3.73 o 
  -9   7   6      103.73       98.67      4.59 o 
  -8   7   6      241.69      248.23      5.52 o 
  -7   7   6      204.19      179.18      5.05 o 
  -6   7   6      294.97      289.26      5.95 o 
  -5   7   6       29.72       27.90      2.31 o 
  -4   7   6      208.77      209.57      4.64 o 
  -3   7   6       10.67        1.50      1.37 o 
  -2   7   6      136.54      160.36      3.71 o 
  -1   7   6       32.08       28.67      1.60 o 
   0   7   6      569.77      548.72      6.62 o 
   1   7   6      438.77      462.18      5.40 o 
   2   7   6      366.73      372.73      4.03 o 
   3   7   6      542.48      553.21      6.51 o 
   4   7   6        0.54        0.52      0.82 o 
   5   7   6        0.00        1.86      1.40 o 
   6   7   6       12.58       18.31      2.32 o 
   7   7   6       28.12       35.85      1.89 o 
   8   7   6        0.23        0.21      1.27 o 
   9   7   6       12.17       12.63      1.55 o 
  10   7   6        3.18        2.86      2.08 o 
  11   7   6       13.39       19.78      3.26 o 
  12   7   6        5.16        3.88      4.05 o 
  13   7   6        0.68       -4.12      4.12 o 
 -13   8   6       16.82       18.78      6.67 o 
 -12   8   6       73.22       84.11      8.71 o 
 -11   8   6       52.57       68.90      7.29 o 
 -10   8   6        1.94        4.10      3.67 o 
  -9   8   6        3.08       -0.65      2.78 o 
  -8   8   6        2.20        4.64      2.37 o 
  -7   8   6      119.95      127.21      4.51 o 
  -6   8   6     1828.92     1815.35     20.58 o 
  -5   8   6      293.80      302.37      5.91 o 
  -4   8   6      279.26      259.07      4.38 o 
  -3   8   6       13.71        9.80      1.64 o 
  -2   8   6      458.13      483.51      6.51 o 
  -1   8   6       25.01       34.53      2.80 o 
   0   8   6      474.90      438.26      5.79 o 
   1   8   6        3.48        0.64      0.98 o 
   2   8   6      332.49      316.45      4.30 o 
   3   8   6       41.91       48.43      2.62 o 
   4   8   6      234.64      236.24      3.79 o 
   5   8   6       54.01       39.45      2.10 o 
   6   8   6       62.71       67.42      2.54 o 
   7   8   6      445.38      393.04      6.37 o 
   8   8   6      180.54      168.31      4.38 o 
   9   8   6        0.07       -1.34      1.34 o 
  10   8   6        9.08        9.57      1.80 o 
  11   8   6       17.20       19.95      3.54 o 
  12   8   6       26.68       26.24      3.73 o 
  13   8   6        1.92        3.80      4.81 o 
 -13   9   6        0.46       -1.59      5.85 o 
 -12   9   6        3.24       -0.95      7.99 o 
 -11   9   6      190.96      219.13     11.65 o 
 -10   9   6       13.08       19.14      4.57 o 
  -9   9   6      194.44      186.30      6.10 o 
  -8   9   6        1.11        1.13      2.56 o 
  -7   9   6     1133.52     1159.01     14.92 o 
  -6   9   6       49.06       36.51      2.32 o 
  -5   9   6       12.18        8.19      1.62 o 
  -4   9   6       69.64       66.62      2.93 o 
  -3   9   6       50.32       55.24      2.36 o 
  -2   9   6      274.73      288.88      4.88 o 
  -1   9   6      147.02      133.61      3.46 o 
   0   9   6     1604.13     1554.84     15.51 o 
   1   9   6        1.24        0.83      1.04 o 
   2   9   6      166.41      172.13      3.95 o 
   3   9   6       84.67       89.90      2.84 o 
   4   9   6        1.20        2.50      1.29 o 
   5   9   6      213.62      222.96      4.22 o 
   6   9   6        1.28       -0.78      1.41 o 
   7   9   6       49.47       42.21      2.30 o 
   8   9   6      110.89      102.27      3.33 o 
   9   9   6        6.04        7.22      1.68 o 
  10   9   6        0.86       -1.30      2.16 o 
  11   9   6       14.35       13.94      3.21 o 
  12   9   6        1.27        1.65      3.85 o 
 -12  10   6       17.06       32.22     11.63 o 
 -11  10   6       27.46       36.12      6.91 o 
 -10  10   6        6.98        5.75      4.09 o 
  -9  10   6        2.39        8.33      3.28 o 
  -8  10   6      341.10      344.43      7.95 o 
  -7  10   6       16.65       11.82      2.62 o 
  -6  10   6       27.64       36.62      2.73 o 
  -5  10   6      128.64      120.17      3.37 o 
  -4  10   6       61.72       50.52      2.87 o 
  -3  10   6        1.43        3.27      1.45 o 
  -2  10   6        0.56       -0.99      1.26 o 
  -1  10   6       18.81       15.32      1.53 o 
   0  10   6     1035.22     1024.85     11.19 o 
   1  10   6       32.68       25.28      1.70 o 
   2  10   6       38.65       41.50      1.82 o 
   3  10   6     1480.33     1489.33     15.32 o 
   4  10   6        8.93       10.89      1.60 o 
   5  10   6      272.39      247.68      4.66 o 
   6  10   6        0.09       -0.27      1.48 o 
   7  10   6        2.85        1.72      1.52 o 
   8  10   6        3.99        4.09      1.70 o 
   9  10   6        0.74        3.22      2.22 o 
  10  10   6        8.82        9.04      2.90 o 
  11  10   6        0.11       -3.64      3.64 o 
  12  10   6       21.61       23.50      3.85 o 
 -12  11   6        5.25        6.77      5.80 o 
 -11  11   6       11.75        8.49      5.97 o 
 -10  11   6        4.56       -3.54      3.54 o 
  -9  11   6        4.59       -2.84      2.93 o 
  -8  11   6        3.32       -1.05      2.52 o 
  -7  11   6      153.18      149.30      5.42 o 
  -6  11   6       22.05       21.60      2.18 o 
  -5  11   6       85.43       80.43      3.08 o 
  -4  11   6        3.88        4.41      1.76 o 
  -3  11   6      126.20      133.54      3.66 o 
  -2  11   6      285.48      269.32      4.92 o 
  -1  11   6        8.35       10.23      1.68 o 
   0  11   6      903.99      940.03     11.48 o 
   1  11   6      260.20      269.72      5.06 o 
   2  11   6      251.99      234.06      4.10 o 
   3  11   6      160.10      183.41      4.22 o 
   4  11   6      410.41      408.23      6.51 o 
   5  11   6      194.22      165.81      4.02 o 
   6  11   6        1.25        0.84      1.62 o 
   7  11   6       54.62       54.47      2.79 o 
   8  11   6        9.39        7.30      2.01 o 
   9  11   6      113.06      100.67      4.13 o 
  10  11   6       81.15       81.91      5.63 o 
  11  11   6        2.93        3.00      3.22 o 
  12  11   6        9.55       12.11      3.90 o 
 -12  12   6       11.01        7.90      6.22 o 
 -11  12   6        0.26        2.57      5.25 o 
 -10  12   6       71.47       59.70      5.89 o 
  -9  12   6       17.50       20.37      3.83 o 
  -8  12   6        0.14        0.25      2.93 o 
  -7  12   6       29.18       27.12      3.20 o 
  -6  12   6       92.57       91.06      4.29 o 
  -5  12   6       83.63       83.26      2.97 o 
  -4  12   6      333.91      347.48      6.19 o 
  -3  12   6       23.24       27.79      2.25 o 
  -2  12   6      221.73      219.62      4.63 o 
  -1  12   6      141.43      113.94      3.43 o 
   0  12   6      684.04      658.86      9.04 o 
   1  12   6       41.69       37.76      2.42 o 
   2  12   6       57.00       67.31      2.51 o 
   3  12   6       34.87       35.29      2.39 o 
   4  12   6        5.71        5.44      1.57 o 
   5  12   6      392.02      405.65      6.72 o 
   6  12   6        5.30        2.99      1.80 o 
   7  12   6       14.62       11.71      2.11 o 
   8  12   6        0.15        1.80      2.18 o 
   9  12   6       68.45       74.30      4.75 o 
  10  12   6       38.68       40.67      4.20 o 
  11  12   6        3.20        2.47      3.28 o 
  12  12   6        2.26        5.02      8.26 o 
 -12  13   6        5.66        6.72      6.07 o 
 -11  13   6        0.15       -3.86      5.12 o 
 -10  13   6       49.42       46.17      5.54 o 
  -9  13   6       14.27       19.26      6.01 o 
  -8  13   6        0.42       -0.70      3.45 o 
  -7  13   6        0.86        1.52      2.96 o 
  -6  13   6       71.33       59.44      4.32 o 
  -5  13   6       75.25       69.13      3.23 o 
  -4  13   6        9.01        7.04      2.10 o 
  -3  13   6       61.44       70.35      3.01 o 
  -2  13   6      658.93      669.63      9.00 o 
  -1  13   6      156.79      157.14      4.04 o 
   0  13   6      261.19      258.92      5.89 o 
   1  13   6      259.80      273.26      5.55 o 
   2  13   6     2414.16     2385.81     23.68 o 
   3  13   6       84.60       71.56      3.08 o 
   4  13   6       80.57       79.84      3.13 o 
   5  13   6        2.77        0.88      1.91 o 
   6  13   6        8.30        5.24      1.99 o 
   7  13   6        0.02       -1.91      1.91 o 
   8  13   6        0.22       -1.49      2.12 o 
   9  13   6       59.68       67.49      5.05 o 
  10  13   6       13.27       10.21      3.65 o 
  11  13   6        0.50        0.17      3.39 o 
 -11  14   6        2.16        7.37      6.03 o 
 -10  14   6        3.53       -4.28      5.70 o 
  -9  14   6       13.53       12.32      4.46 o 
  -8  14   6        0.71        2.71      2.93 o 
  -7  14   6      144.56      145.11      6.13 o 
  -6  14   6       16.51       15.96      3.19 o 
  -5  14   6        2.97        4.29      2.73 o 
  -4  14   6       72.52       66.33      4.69 o 
  -3  14   6      484.16      414.91      7.55 o 
  -2  14   6       36.98       27.02      2.43 o 
  -1  14   6       95.79       95.83      3.60 o 
   0  14   6      106.86       92.23      4.38 o 
   1  14   6        3.56       -0.93      1.93 o 
   2  14   6      430.92      444.53      8.89 o 
   3  14   6       27.35       23.10      2.62 o 
   4  14   6       27.28       33.73      2.74 o 
   5  14   6        7.35        6.26      2.29 o 
   6  14   6        0.55        1.77      3.17 o 
   7  14   6        1.36        4.86      2.34 o 
   8  14   6        5.84        5.48      2.47 o 
   9  14   6       12.61        9.92      4.82 o 
  10  14   6        0.21        3.05      3.39 o 
  11  14   6       73.03       94.69      6.07 o 
 -11  15   6        0.84       -1.82     12.42 o 
 -10  15   6        7.49        2.88      4.34 o 
  -9  15   6        0.09       -3.64      3.64 o 
  -8  15   6        0.02       -0.60      3.11 o 
  -7  15   6       28.21       29.70      3.97 o 
  -6  15   6       20.82       18.30      3.51 o 
  -5  15   6       27.11       27.39      3.56 o 
  -4  15   6      134.52      146.70      5.96 o 
  -3  15   6      280.11      278.45      8.24 o 
  -2  15   6      348.46      320.75      7.30 o 
  -1  15   6        8.31        5.05      2.54 o 
   0  15   6       21.09       18.84      2.97 o 
   1  15   6       28.73       33.68      3.25 o 
   2  15   6      317.03      314.43      7.82 o 
   3  15   6      152.73      157.17      5.76 o 
   4  15   6       27.97       28.22      3.02 o 
   5  15   6       22.73       24.51      3.28 o 
   6  15   6       14.81       12.72      3.34 o 
   7  15   6      125.61      126.28      5.19 o 
   8  15   6        0.05        0.94      3.25 o 
   9  15   6       56.97       50.60      4.98 o 
  10  15   6        8.19       13.16      4.03 o 
 -10  16   6        1.89        5.40      8.02 o 
  -9  16   6        0.55       -3.99      3.99 o 
  -8  16   6       21.56       25.64      4.89 o 
  -7  16   6       14.31        8.30      3.55 o 
  -6  16   6        0.01       -2.85      2.85 o 
  -5  16   6       26.01       30.48      4.19 o 
  -4  16   6       66.89       56.40      4.25 o 
  -3  16   6      117.10      108.54      5.25 o 
  -2  16   6       20.85       18.76      4.55 o 
  -1  16   6       49.09       43.73      3.68 o 
   0  16   6        4.54        4.60      2.68 o 
   1  16   6       15.64       16.27      4.42 o 
   2  16   6      103.09       91.70      4.63 o 
   3  16   6       66.99       80.49      4.47 o 
   4  16   6       29.73       27.52      3.20 o 
   5  16   6       72.96       71.77      4.56 o 
   6  16   6       11.50       13.66      2.96 o 
   7  16   6       97.08       89.62      4.75 o 
   8  16   6        2.63        9.03      5.18 o 
   9  16   6       37.06       51.22      5.07 o 
  10  16   6       26.44       26.06      4.65 o 
 -10  17   6       27.35       25.34      7.16 o 
  -9  17   6        7.57        9.79      4.75 o 
  -8  17   6       43.00       45.02      5.74 o 
  -7  17   6        0.01       -4.56      4.56 o 
  -6  17   6       27.10       26.56      4.05 o 
  -5  17   6       89.09       89.15      5.28 o 
  -4  17   6       94.25       89.44      5.07 o 
  -3  17   6       90.49       96.94      5.11 o 
  -2  17   6       55.83       54.40      4.22 o 
  -1  17   6       33.83       33.61      3.50 o 
   0  17   6       35.96       46.90      3.84 o 
   1  17   6      197.36      225.62      8.15 o 
   2  17   6       10.85        9.03      2.95 o 
   3  17   6        5.30        6.86      2.62 o 
   4  17   6       11.71       12.97      3.03 o 
   5  17   6        0.95        0.96      2.59 o 
   6  17   6        7.37        9.42      2.97 o 
   7  17   6       95.53       93.58      5.99 o 
   8  17   6       12.31       13.76      4.15 o 
   9  17   6       36.81       39.82      5.09 o 
  -9  18   6        0.26        0.02      5.01 o 
  -8  18   6       12.61       11.40      4.92 o 
  -7  18   6       30.97       25.36      4.21 o 
  -6  18   6        1.78        0.50      3.34 o 
  -5  18   6      181.31      195.20      7.42 o 
  -4  18   6      172.66      174.71      7.00 o 
  -3  18   6       15.51       16.67      3.56 o 
  -2  18   6       17.97       13.42      3.46 o 
  -1  18   6        5.32        5.76      4.87 o 
   0  18   6      105.60       93.92      5.85 o 
   1  18   6       89.48       79.45      5.35 o 
   2  18   6       82.02       57.31      4.51 o 
   3  18   6       57.76       57.29      3.84 o 
   4  18   6      148.35      151.07      6.14 o 
   5  18   6       32.41       42.39      4.03 o 
   6  18   6       21.48       23.10      3.57 o 
   7  18   6       16.03       17.70      4.25 o 
   8  18   6        0.37       -3.66      3.66 o 
   9  18   6       77.71       91.25      6.57 o 
  -9  19   6        3.83        1.20      4.63 o 
  -8  19   6       65.84       72.74      6.97 o 
  -7  19   6        8.98       13.30      4.81 o 
  -6  19   6        7.99        5.32      3.66 o 
  -5  19   6       12.04       13.26      3.78 o 
  -4  19   6        0.07        1.81      3.24 o 
  -3  19   6       14.51       10.14      3.99 o 
  -2  19   6        2.22        4.57      3.20 o 
  -1  19   6       62.95       59.32      8.19 o 
   0  19   6      116.16      130.58      6.90 o 
   1  19   6        5.37        5.83      4.78 o 
   2  19   6       18.56       25.59      3.70 o 
   3  19   6        1.49        0.89      3.11 o 
   4  19   6        1.13        3.00      3.66 o 
   5  19   6        3.58        1.01      4.14 o 
   6  19   6        7.20        4.39      3.79 o 
   7  19   6        1.17        1.37      3.88 o 
   8  19   6        0.08        1.66      3.91 o 
  -8  20   6       17.50       18.70      8.78 o 
  -7  20   6        0.03        1.17      4.47 o 
  -6  20   6       43.91       43.59      4.92 o 
  -5  20   6       35.34       41.65      4.63 o 
  -4  20   6       24.52       27.09      4.18 o 
  -3  20   6       18.83       24.56      4.05 o 
  -2  20   6       37.54       40.78      4.47 o 
  -1  20   6      112.39      133.80      7.13 o 
   0  20   6        6.99       13.75      4.01 o 
   1  20   6       36.38       42.41      4.86 o 
   2  20   6       37.32       23.89      3.75 o 
   3  20   6       42.63       44.85      4.43 o 
   4  20   6       32.33       28.64      4.06 o 
   5  20   6        4.28        6.67      3.88 o 
   6  20   6       13.55       12.25      4.40 o 
   7  20   6       24.49       23.55      6.28 o 
   8  20   6        0.26       -6.39      6.62 o 
  -7  21   6       33.21       32.30      5.89 o 
  -6  21   6        7.58       11.36      4.79 o 
  -5  21   6        0.26       -3.51      3.51 o 
  -4  21   6       28.78       39.34      5.19 o 
  -3  21   6        0.20       -3.29      3.29 o 
  -2  21   6        6.57        6.04      4.33 o 
  -1  21   6       70.42       67.71      5.89 o 
   0  21   6       10.47       12.57      4.23 o 
   1  21   6       11.08       19.41      8.75 o 
   2  21   6        0.02       -0.51      4.00 o 
   3  21   6       15.76       19.84      3.93 o 
   4  21   6       11.70       12.07      4.26 o 
   5  21   6        5.77        5.66      4.15 o 
   6  21   6        0.03        3.18      4.32 o 
   7  21   6        0.04        2.34      4.24 o 
  -6  22   6        8.10        5.81      4.93 o 
  -5  22   6        0.03       -1.84      3.67 o 
  -4  22   6       24.14       24.11      6.34 o 
  -3  22   6        0.48       -4.23      4.23 o 
  -2  22   6        1.93       -1.70      4.15 o 
  -1  22   6        1.14        0.60      3.99 o 
   0  22   6       15.73       24.48      5.53 o 
   1  22   6        1.86        3.46      4.41 o 
   2  22   6       26.05       22.21      5.61 o 
   3  22   6        1.11       -3.38      3.38 o 
   4  22   6        0.61       -3.33      3.39 o 
   5  22   6        1.50        2.23      4.18 o 
   6  22   6        2.79        8.70      4.59 o 
  -5  23   6        0.52       13.88      5.26 o 
  -4  23   6       40.77       44.69      5.96 o 
  -3  23   6        0.12       -2.61      4.32 o 
  -2  23   6        0.04       -3.99      3.99 o 
  -1  23   6        6.65        7.49      4.40 o 
   0  23   6        0.38       -0.08      4.09 o 
   1  23   6       17.55       26.72      5.15 o 
   2  23   6        7.63       11.48      6.27 o 
   3  23   6       59.74       51.56      5.75 o 
   4  23   6        2.00        4.50      3.66 o 
  -3  24   6        0.55        2.89      4.81 o 
  -2  24   6        3.40        1.10      4.63 o 
  -1  24   6       12.01       12.47      4.66 o 
   0  24   6       14.46       19.51      5.02 o 
   1  24   6       45.66       50.21      7.42 o 
   2  24   6       14.12       18.14      5.93 o 
   3  24   6        0.33       -3.22      8.13 o 
 -13   0   7       44.65       75.82     12.59 o 
 -11   0   7        0.00        4.90      4.67 o 
  -9   0   7       11.90       10.47      3.49 o 
  -7   0   7      148.64      141.65      6.16 o 
  -5   0   7      178.90      154.72      5.86 o 
  -3   0   7      449.57      467.53      7.77 o 
  -1   0   7      243.66      257.73      4.62 o 
   1   0   7      164.37      192.81      4.16 o 
   3   0   7     3762.57     4016.94     43.95 o 
   5   0   7      388.61      361.07      5.54 o 
   7   0   7       76.47       95.95     10.76 o 
   9   0   7        8.68       10.04      2.53 o 
  11   0   7        0.96       -0.39      2.69 o 
  13   0   7        1.90       -4.04      9.36 o 
 -13   1   7        1.76        3.35      6.19 o 
 -12   1   7        5.89        6.94      5.60 o 
 -11   1   7        9.92        5.52      6.53 o 
 -10   1   7        1.04       -0.26      2.93 o 
  -9   1   7       18.90       10.35      2.53 o 
  -8   1   7      423.34      429.73      7.90 o 
  -7   1   7       52.34       44.54      2.90 o 
  -6   1   7        8.68        7.87      2.00 o 
  -5   1   7      352.05      370.42      6.41 o 
  -4   1   7        5.55        5.12      1.15 o 
  -3   1   7      197.34      197.49      3.60 o 
  -2   1   7      128.80      154.97      2.61 o 
  -1   1   7      124.98      145.07      2.51 o 
   0   1   7      137.67      120.81      2.21 o 
   1   1   7       41.75       31.71      1.73 o 
   2   1   7        8.11        8.16      0.82 o 
   3   1   7      745.21      794.40      7.70 o 
   4   1   7      171.25      178.50      2.90 o 
   5   1   7      446.87      445.84      4.69 o 
   6   1   7      114.64      114.85      4.53 o 
   7   1   7      818.47      764.78     11.75 o 
   8   1   7       58.09       53.51      4.89 o 
   9   1   7      196.38      205.35     14.41 o 
  10   1   7       10.48        4.84      1.90 o 
  11   1   7        0.00        4.21      1.87 o 
  12   1   7        0.03        0.23      2.85 o 
  13   1   7        0.27       -8.06      8.06 o 
 -13   2   7       30.69       27.26      7.12 o 
 -12   2   7        0.63        0.68      5.36 o 
 -11   2   7       43.97       51.78      5.34 o 
 -10   2   7       29.91       25.33      3.72 o 
  -9   2   7       21.98       17.00      2.70 o 
  -8   2   7        0.11       -2.06      2.06 o 
  -7   2   7       55.18       49.77      3.31 o 
  -6   2   7        0.64       -1.34      1.73 o 
  -5   2   7      458.37      419.25      6.43 o 
  -4   2   7       43.06       37.63      2.06 o 
  -3   2   7       78.85       88.30      2.53 o 
  -2   2   7       18.42       22.62      1.25 o 
  -1   2   7      509.53      516.32      5.50 o 
   0   2   7       16.11       19.11      1.13 o 
   1   2   7      137.28      129.51      2.64 o 
   2   2   7      123.83      156.30      2.23 o 
   3   2   7       35.59       41.56      1.67 o 
   4   2   7      124.63      116.12      2.25 o 
   5   2   7      133.73      131.98      2.29 o 
   6   2   7      319.19      313.47      5.12 o 
   7   2   7       13.61       16.21      1.84 o 
   8   2   7      269.11      255.33      5.37 o 
   9   2   7       18.56       13.58      1.85 o 
  10   2   7        0.20        1.77      2.12 o 
  11   2   7       38.83       38.02      3.84 o 
  12   2   7       14.98       14.02      3.49 o 
  13   2   7        0.87       -8.44      8.44 o 
 -13   3   7       23.82       34.43     10.60 o 
 -12   3   7        0.26       10.75      5.94 o 
 -11   3   7        1.19       -0.76      5.47 o 
 -10   3   7        1.23        1.63      3.00 o 
  -9   3   7        0.72       -2.12      2.40 o 
  -8   3   7        3.20       -0.03      2.23 o 
  -7   3   7      304.22      273.25      5.97 o 
  -6   3   7       47.55       39.67      2.51 o 
  -5   3   7      517.73      532.62      7.51 o 
  -4   3   7        0.40       -0.33      1.26 o 
  -3   3   7       56.81       44.01      2.02 o 
  -2   3   7       48.21       50.28      2.18 o 
  -1   3   7      153.25      179.62      2.86 o 
   0   3   7       48.49       38.88      1.66 o 
   1   3   7       37.62       32.05      1.37 o 
   2   3   7      954.88      973.11      8.97 o 
   3   3   7       42.88       42.09      1.48 o 
   4   3   7       48.09       49.08      1.37 o 
   5   3   7      396.46      373.64      4.59 o 
   6   3   7       40.04       31.88      2.64 o 
   7   3   7      139.39      140.51      4.09 o 
   8   3   7      106.86       92.62      6.29 o 
   9   3   7        1.53        1.15      2.33 o 
  10   3   7       70.28       72.27      2.84 o 
  11   3   7        0.08       -1.25      2.36 o 
  12   3   7        4.69        6.65      3.78 o 
  13   3   7        8.23        9.29      4.26 o 
 -13   4   7        0.09        6.49      6.19 o 
 -12   4   7        0.01        3.03      6.49 o 
 -11   4   7        7.82       15.64      4.35 o 
 -10   4   7        0.53       -1.39      2.98 o 
  -9   4   7       18.91       13.14      2.91 o 
  -8   4   7      217.47      236.43      5.92 o 
  -7   4   7       88.41       82.36      3.32 o 
  -6   4   7      473.74      453.50      7.07 o 
  -5   4   7      192.42      190.93      4.30 o 
  -4   4   7        4.06        7.34      1.51 o 
  -3   4   7       49.49       50.15      2.29 o 
  -2   4   7       25.52       23.81      1.46 o 
  -1   4   7      998.70     1065.52     10.46 o 
   0   4   7      606.33      590.30      6.45 o 
   1   4   7      308.47      313.94      4.11 o 
   2   4   7        2.01       -0.04      0.86 o 
   3   4   7     2103.67     2266.09     19.73 o 
   4   4   7       30.31       28.41      1.16 o 
   5   4   7      259.76      263.38      3.71 o 
   6   4   7       44.90       46.19      2.60 o 
   7   4   7        6.35        2.22      1.74 o 
   8   4   7      147.93      149.08      4.55 o 
   9   4   7       37.66       39.88      4.41 o 
  10   4   7        0.11       -1.94      1.94 o 
  11   4   7        1.61        1.63      2.09 o 
  12   4   7       22.47       24.44      4.65 o 
  13   4   7       12.81       17.81      4.55 o 
 -13   5   7       23.75       20.03      8.69 o 
 -12   5   7        0.00       -1.50      5.98 o 
 -11   5   7       12.69       11.76      4.85 o 
 -10   5   7        1.43       -2.11      2.90 o 
  -9   5   7      103.45      118.67      4.90 o 
  -8   5   7      161.58      149.10      4.61 o 
  -7   5   7      154.64      146.20      4.31 o 
  -6   5   7       35.37       41.43      2.59 o 
  -5   5   7        0.03       -1.60      1.60 o 
  -4   5   7        4.25        4.42      1.43 o 
  -3   5   7       89.65       97.53      2.95 o 
  -2   5   7       85.01       77.17      3.07 o 
  -1   5   7        0.00       -1.00      1.00 o 
   0   5   7       40.80       27.62      1.43 o 
   1   5   7      468.91      476.21      5.46 o 
   2   5   7        9.05       15.14      0.99 o 
   3   5   7       64.49       58.64      1.57 o 
   4   5   7       59.93       52.38      1.56 o 
   5   5   7       96.91       94.99      2.43 o 
   6   5   7        6.52        5.73      1.43 o 
   7   5   7        6.04        2.98      2.38 o 
   8   5   7       22.50       24.38      2.49 o 
   9   5   7       28.09       24.24      3.89 o 
  10   5   7       42.09       53.77      3.56 o 
  11   5   7        1.97        3.04      2.43 o 
  12   5   7        2.24        8.17      3.89 o 
  13   5   7        1.61        7.67      4.30 o 
 -13   6   7       31.96       34.91      7.94 o 
 -12   6   7      214.85      260.73     13.30 o 
 -11   6   7        9.30       15.87      4.56 o 
 -10   6   7       12.85       12.04      3.40 o 
  -9   6   7        1.06       -2.95      4.57 o 
  -8   6   7      203.42      209.45      6.37 o 
  -7   6   7      389.44      381.73      6.83 o 
  -6   6   7     1145.25     1126.54     13.20 o 
  -5   6   7      997.71      995.14     11.78 o 
  -4   6   7      166.91      157.01      3.78 o 
  -3   6   7      450.57      508.58      6.94 o 
  -2   6   7       28.86       33.36      2.02 o 
  -1   6   7      153.53      165.62      3.17 o 
   0   6   7        5.74        9.36      1.18 o 
   1   6   7       58.87       58.12      1.88 o 
   2   6   7      322.01      370.87      4.61 o 
   3   6   7      176.35      174.48      2.81 o 
   4   6   7       25.17       26.06      1.48 o 
   5   6   7        2.44        3.17      1.20 o 
   6   6   7       15.20       19.68      1.51 o 
   7   6   7       53.87       55.48      2.92 o 
   8   6   7        0.29       -2.04      2.04 o 
   9   6   7        1.96       -1.37      1.52 o 
  10   6   7        9.18       11.56      2.01 o 
  11   6   7       20.03       21.60      3.13 o 
  12   6   7      103.87       97.44      7.47 o 
 -13   7   7        0.24        4.21      6.47 o 
 -12   7   7       33.27       48.47     12.68 o 
 -11   7   7        5.64        7.54      4.24 o 
 -10   7   7      141.25      141.84      6.28 o 
  -9   7   7      145.51      141.79      6.23 o 
  -8   7   7      230.30      242.64      6.70 o 
  -7   7   7      403.25      395.76      7.03 o 
  -6   7   7      108.08       91.31      3.47 o 
  -5   7   7       31.08       27.29      2.49 o 
  -4   7   7      168.58      189.88      4.61 o 
  -3   7   7      320.22      320.38      5.09 o 
  -2   7   7        0.08       -1.07      1.07 o 
  -1   7   7      182.73      176.00      3.88 o 
   0   7   7      105.83      117.21      2.68 o 
   1   7   7       39.72       34.25      1.55 o 
   2   7   7       69.02       63.60      2.01 o 
   3   7   7      186.76      191.66      2.91 o 
   4   7   7       27.84       23.34      1.70 o 
   5   7   7        1.92        1.35      1.49 o 
   6   7   7      328.86      323.63      7.53 o 
   7   7   7        0.03       -2.07      2.07 o 
   8   7   7        0.25       -1.50      1.50 o 
   9   7   7        1.16       -1.12      2.31 o 
  10   7   7        0.06        0.16      1.91 o 
  11   7   7        0.02        1.30      3.51 o 
  12   7   7        0.47       -0.32      4.01 o 
 -13   8   7       14.80        8.74     14.49 o 
 -12   8   7        1.29        8.70      6.27 o 
 -11   8   7        9.30        7.82      4.30 o 
 -10   8   7       10.06       11.78      3.47 o 
  -9   8   7        0.57       -0.25      2.94 o 
  -8   8   7       10.29       14.58      3.46 o 
  -7   8   7       33.95       44.45      3.32 o 
  -6   8   7        2.19        3.79      2.16 o 
  -5   8   7       26.04       23.38      2.38 o 
  -4   8   7        0.06       -0.94      1.60 o 
  -3   8   7      213.54      225.85      4.82 o 
  -2   8   7        1.83        3.67      1.38 o 
  -1   8   7       81.31       83.26      3.32 o 
   0   8   7       73.89       72.47      2.25 o 
   1   8   7       43.62       49.07      1.95 o 
   2   8   7       91.26       89.78      2.44 o 
   3   8   7       13.78       16.74      1.23 o 
   4   8   7       64.19       60.73      2.57 o 
   5   8   7      145.71      150.88      3.75 o 
   6   8   7      175.20      163.13      4.55 o 
   7   8   7        8.22        3.68      3.14 o 
   8   8   7        1.36        0.15      1.74 o 
   9   8   7        2.63        0.97      1.85 o 
  10   8   7       11.27        7.15      2.18 o 
  11   8   7       18.52       14.45      3.38 o 
  12   8   7        5.94        2.16      4.40 o 
 -12   9   7        8.63        4.51      6.36 o 
 -11   9   7        0.12       11.10      8.23 o 
 -10   9   7       23.73       29.36      4.95 o 
  -9   9   7       67.87       67.65      4.81 o 
  -8   9   7      190.59      197.42      7.14 o 
  -7   9   7      347.23      331.81      7.74 o 
  -6   9   7       46.23       41.88      3.07 o 
  -5   9   7       11.65        7.44      2.09 o 
  -4   9   7       66.87       61.36      2.95 o 
  -3   9   7       10.08        7.63      1.80 o 
  -2   9   7      105.46       83.08      2.81 o 
  -1   9   7       97.62      110.90      3.50 o 
   0   9   7      145.75      137.16      3.27 o 
   1   9   7      190.88      198.64      3.84 o 
   2   9   7       51.34       42.76      1.94 o 
   3   9   7       99.69       96.17      2.80 o 
   4   9   7       60.96       57.98      2.66 o 
   5   9   7      347.16      334.48      6.09 o 
   6   9   7        0.24       -0.38      1.74 o 
   7   9   7       32.83       21.50      3.01 o 
   8   9   7       53.44       61.27      3.28 o 
   9   9   7       25.70       27.82      2.65 o 
  10   9   7       10.81        5.51      3.39 o 
  11   9   7       47.91       43.36      5.61 o 
  12   9   7        6.31        5.60      4.95 o 
 -12  10   7        4.52       -2.25      5.71 o 
 -11  10   7       98.00      114.77      9.60 o 
 -10  10   7       53.51       48.76      5.45 o 
  -9  10   7       25.60       15.04      3.61 o 
  -8  10   7        0.93        5.89      3.23 o 
  -7  10   7       75.85       77.23      4.73 o 
  -6  10   7      290.66      276.53      6.87 o 
  -5  10   7      103.56      128.07      4.42 o 
  -4  10   7      140.54      135.90      4.20 o 
  -3  10   7       13.24        9.76      1.80 o 
  -2  10   7       26.03       16.15      1.85 o 
  -1  10   7      147.86      156.21      4.05 o 
   0  10   7      272.15      267.33      5.11 o 
   1  10   7        0.28        0.16      1.39 o 
   2  10   7      185.79      167.81      4.06 o 
   3  10   7      733.06      690.90      8.50 o 
   4  10   7      270.91      247.02      6.98 o 
   5  10   7       20.16       22.80      3.14 o 
   6  10   7      140.42      139.27      6.31 o 
   7  10   7       20.98       13.52      2.60 o 
   8  10   7       15.46       10.87      2.31 o 
   9  10   7        2.67        2.46      2.86 o 
  10  10   7       19.54       21.52      3.22 o 
  11  10   7        0.36        0.63      2.93 o 
  12  10   7        2.74       -0.41      4.69 o 
 -12  11   7       17.73       15.28     11.38 o 
 -11  11   7       19.61       23.40      6.72 o 
 -10  11   7       59.71       72.85      6.25 o 
  -9  11   7       50.04       48.17      4.42 o 
  -8  11   7       15.18       11.38      3.30 o 
  -7  11   7        8.26       11.79      3.32 o 
  -6  11   7       91.93      105.19      5.12 o 
  -5  11   7      164.55      159.37      4.83 o 
  -4  11   7      115.10       96.97      3.45 o 
  -3  11   7        4.67        3.04      1.99 o 
  -2  11   7      206.59      184.06      4.28 o 
  -1  11   7     1201.38     1142.55     13.74 o 
   0  11   7      460.22      482.54      7.96 o 
   1  11   7      514.31      523.79      7.20 o 
   2  11   7      114.61      108.88      3.59 o 
   3  11   7      643.75      636.61      8.24 o 
   4  11   7       29.71       28.36      2.40 o 
   5  11   7       18.12       12.30      2.02 o 
   6  11   7       77.87       78.20      5.36 o 
   7  11   7       21.56       17.07      2.49 o 
   8  11   7        0.00       -2.06      2.06 o 
   9  11   7        0.03       -0.42      2.52 o 
  10  11   7       16.55       18.25      3.23 o 
  11  11   7        3.01        7.11      3.23 o 
 -11  12   7       14.42       11.05      7.41 o 
 -10  12   7       14.21       14.34      6.24 o 
  -9  12   7       35.63       31.47      4.18 o 
  -8  12   7       18.70       16.96      3.71 o 
  -7  12   7        0.81       -2.75      2.75 o 
  -6  12   7      112.15       91.31      5.00 o 
  -5  12   7       19.17       18.58      3.23 o 
  -4  12   7      153.31      149.46      4.65 o 
  -3  12   7      177.16      166.79      4.39 o 
  -2  12   7      112.11      107.52      3.51 o 
  -1  12   7        1.70       -0.07      1.73 o 
   0  12   7       35.65       32.60      2.43 o 
   1  12   7     1737.49     1762.31     18.18 o 
   2  12   7        2.87        2.15      1.79 o 
   3  12   7       86.38       88.57      3.08 o 
   4  12   7       54.66       42.56      3.17 o 
   5  12   7       10.49        7.84      2.29 o 
   6  12   7        0.00        2.36      2.15 o 
   7  12   7        2.71        5.12      2.33 o 
   8  12   7        0.17        2.64      3.17 o 
   9  12   7       25.72       35.38      3.76 o 
  10  12   7        4.38        2.82      3.01 o 
  11  12   7       30.48       37.84      4.29 o 
 -11  13   7       10.64       10.62      6.28 o 
 -10  13   7        0.44       -1.30      4.78 o 
  -9  13   7        0.38       -3.74      3.74 o 
  -8  13   7        0.29       -2.99      2.99 o 
  -7  13   7        3.58        3.72      3.20 o 
  -6  13   7        6.10        6.96      3.10 o 
  -5  13   7      113.20      112.25      6.59 o 
  -4  13   7      237.69      227.35      6.23 o 
  -3  13   7      255.37      219.92      6.01 o 
  -2  13   7       39.15       40.80      3.49 o 
  -1  13   7      106.76       97.97      3.63 o 
   0  13   7       92.89       79.83      4.79 o 
   1  13   7     1200.85     1191.67     17.96 o 
   2  13   7      133.53      150.85      4.51 o 
   3  13   7        3.65        4.99      1.96 o 
   4  13   7        0.67        0.90      2.32 o 
   5  13   7       83.81       77.56      4.77 o 
   6  13   7        8.54       10.33      3.48 o 
   7  13   7        0.89       -1.69      2.75 o 
   8  13   7       11.89        8.06      5.39 o 
   9  13   7       15.96       11.57      3.41 o 
  10  13   7       39.63       42.78      4.35 o 
  11  13   7       20.55       23.96      5.11 o 
 -11  14   7       10.00       17.73      6.61 o 
 -10  14   7        0.74        1.87      4.47 o 
  -9  14   7       22.92       24.19      5.02 o 
  -8  14   7        2.00       -2.30      3.09 o 
  -7  14   7        4.75        7.78      3.23 o 
  -6  14   7       59.85       52.22      4.32 o 
  -5  14   7       52.78       48.87      4.15 o 
  -4  14   7      147.31      142.59      6.06 o 
  -3  14   7      108.46      100.82      5.53 o 
  -2  14   7      126.77      125.19      7.64 o 
  -1  14   7      122.97      136.13      5.43 o 
   0  14   7       56.94       47.02      3.51 o 
   1  14   7       12.92        6.33      3.13 o 
   2  14   7       28.45       30.13      2.97 o 
   3  14   7      489.84      464.00      9.46 o 
   4  14   7       34.27       33.72      3.72 o 
   5  14   7        1.82        0.36      2.79 o 
   6  14   7       16.10        9.34      3.16 o 
   7  14   7        0.32        0.70      3.28 o 
   8  14   7        1.41        5.86      3.91 o 
   9  14   7       12.71        9.64      3.49 o 
  10  14   7        7.05       17.19      3.84 o 
 -10  15   7        0.25       -5.43      5.43 o 
  -9  15   7       19.97       19.40      4.98 o 
  -8  15   7        8.45       13.24      3.70 o 
  -7  15   7       49.37       43.32      4.54 o 
  -6  15   7        3.59        1.66      3.14 o 
  -5  15   7        0.12       -2.78      2.78 o 
  -4  15   7       62.56       57.56      4.22 o 
  -3  15   7      304.02      296.12      8.12 o 
  -2  15   7       11.37       11.12      3.06 o 
  -1  15   7       96.19      105.96      4.92 o 
   0  15   7       25.81       30.85      3.87 o 
   1  15   7      237.16      228.42      7.88 o 
   2  15   7       46.10       36.02      3.10 o 
   3  15   7       11.31       15.63      2.93 o 
   4  15   7       84.00       79.62      5.03 o 
   5  15   7        2.04       -1.91      2.78 o 
   6  15   7        5.26        3.07      5.43 o 
   7  15   7       27.64       31.64      4.03 o 
   8  15   7       90.07      106.81      8.59 o 
   9  15   7        1.93       -0.76      3.41 o 
  10  15   7        7.09       11.77      4.50 o 
 -10  16   7       23.06       19.04      7.39 o 
  -9  16   7       81.29       94.01      7.73 o 
  -8  16   7       47.48       34.99      7.83 o 
  -7  16   7       61.32       67.08      5.12 o 
  -6  16   7       17.92       13.21      3.65 o 
  -5  16   7        5.45       -2.67      2.98 o 
  -4  16   7       68.32       71.56      4.68 o 
  -3  16   7       77.29       65.34      4.50 o 
  -2  16   7       47.16       35.64      3.74 o 
  -1  16   7       14.17       10.76      3.04 o 
   0  16   7        0.01       -2.84      2.84 o 
   1  16   7       37.21       34.88      4.15 o 
   2  16   7       56.67       50.08      3.93 o 
   3  16   7       23.81       27.20      3.38 o 
   4  16   7       24.90       28.41      3.44 o 
   5  16   7        1.16       -0.31      3.00 o 
   6  16   7        1.23       -0.02      3.19 o 
   7  16   7        0.05        4.29      3.24 o 
   8  16   7       19.89       26.14      4.33 o 
   9  16   7       19.68       20.56      5.39 o 
  -9  17   7       38.73       49.07      6.66 o 
  -8  17   7        0.08        4.57      4.34 o 
  -7  17   7        8.65       12.43      3.84 o 
  -6  17   7       12.94       12.81      3.70 o 
  -5  17   7        0.59       -2.50      2.93 o 
  -4  17   7        8.16        9.60      3.25 o 
  -3  17   7        2.80        2.68      4.51 o 
  -2  17   7       42.69       40.84      3.94 o 
  -1  17   7        0.00       -2.99      2.99 o 
   0  17   7        9.45        3.59      3.33 o 
   1  17   7       26.89       25.42      4.03 o 
   2  17   7       56.05       53.75      4.12 o 
   3  17   7      124.10      122.60      5.60 o 
   4  17   7       33.48       35.40      3.82 o 
   5  17   7       20.54       28.53      4.31 o 
   6  17   7        1.11        2.76      3.69 o 
   7  17   7       51.35       67.19      5.61 o 
   8  17   7       31.04       30.79      4.67 o 
   9  17   7       15.08       17.48      4.28 o 
  -9  18   7        0.22        1.79      4.74 o 
  -8  18   7        0.17        0.47      4.53 o 
  -7  18   7        1.88       -0.32      3.49 o 
  -6  18   7       29.50       31.75      4.38 o 
  -5  18   7       10.22        9.06      3.56 o 
  -4  18   7        0.50        4.05      3.28 o 
  -3  18   7        3.72        8.60      3.33 o 
  -2  18   7      134.62      152.76      6.48 o 
  -1  18   7      141.82      152.78      7.46 o 
   0  18   7        3.92        2.61      3.49 o 
   1  18   7        1.82       -1.98      3.36 o 
   2  18   7        2.53       -0.83      2.86 o 
   3  18   7       29.90       23.36      3.65 o 
   4  18   7        0.18        1.52      2.93 o 
   5  18   7       57.99       62.03      5.47 o 
   6  18   7        6.83        4.07      3.88 o 
   7  18   7        2.80       -3.38      3.38 o 
   8  18   7       13.49       11.56      4.30 o 
  -8  19   7        7.56       13.15      5.24 o 
  -7  19   7        3.81        7.46      4.72 o 
  -6  19   7        9.14       11.15      3.95 o 
  -5  19   7        2.50        3.08      3.52 o 
  -4  19   7        0.38        0.73      3.22 o 
  -3  19   7        4.36        4.92      3.30 o 
  -2  19   7        2.03        0.57      3.88 o 
  -1  19   7        0.03        5.40      3.81 o 
   0  19   7      104.94      113.22      6.62 o 
   1  19   7      151.83      156.28      7.53 o 
   2  19   7       18.39       20.44      4.26 o 
   3  19   7       24.18       25.88      3.88 o 
   4  19   7        0.00        1.44      4.10 o 
   5  19   7       87.53       93.65      6.45 o 
   6  19   7       15.15       16.67      4.38 o 
   7  19   7       30.97       35.23      5.04 o 
   8  19   7        2.33       -3.06      4.76 o 
  -7  20   7       36.06       29.03      5.77 o 
  -6  20   7       18.29       19.01      5.95 o 
  -5  20   7       24.57       21.59      4.38 o 
  -4  20   7        0.92       -1.50      7.56 o 
  -3  20   7        4.42       14.56      4.35 o 
  -2  20   7        5.34        6.34      4.41 o 
  -1  20   7       21.31       37.03      4.98 o 
   0  20   7       18.23       24.40      4.64 o 
   1  20   7       25.37       28.76      4.79 o 
   2  20   7       14.02       15.21      4.29 o 
   3  20   7       73.47       74.19      5.11 o 
   4  20   7        0.06        2.90      3.23 o 
   5  20   7       40.72       54.70      4.80 o 
   6  20   7        1.61        5.67      4.06 o 
   7  20   7        1.05        1.83      4.14 o 
  -6  21   7        4.79        2.01      5.66 o 
  -5  21   7       30.93       42.83      5.02 o 
  -4  21   7        8.16       10.83      4.68 o 
  -3  21   7        9.80        9.77      4.57 o 
  -2  21   7       34.08       43.41      5.45 o 
  -1  21   7       14.52       11.52      4.44 o 
   0  21   7        2.44       -5.21      5.21 o 
   1  21   7       20.98       26.80      5.75 o 
   2  21   7        0.19        0.52      4.75 o 
   3  21   7        3.98        1.88      3.26 o 
   4  21   7        0.13       -3.12      3.12 o 
   5  21   7        7.44       11.95      3.92 o 
   6  21   7        1.64        2.94      6.92 o 
  -5  22   7       40.28       55.31      6.48 o 
  -4  22   7       28.01       26.00      5.52 o 
  -3  22   7        9.20       10.47      4.77 o 
  -2  22   7        0.12       -2.46      4.39 o 
  -1  22   7        2.27       -0.93      4.08 o 
   0  22   7       30.44       34.57      5.36 o 
   1  22   7       10.26        8.04      5.39 o 
   2  22   7        0.49        0.38      4.06 o 
   3  22   7        2.46       -0.18      4.76 o 
   4  22   7        0.13        1.11      3.47 o 
   5  22   7        1.01        2.72      3.70 o 
  -4  23   7       26.68       32.52     10.85 o 
  -3  23   7        2.91       -1.81      4.48 o 
  -2  23   7        1.31        1.29      4.43 o 
  -1  23   7        0.13       -4.51      5.11 o 
   0  23   7       15.91       14.30      5.03 o 
   1  23   7      144.72      163.59     13.10 o 
   2  23   7        1.39        1.41      4.05 o 
   3  23   7        1.05       -2.98      4.09 o 
 -12   0   8       18.85       20.29      9.61 o 
 -10   0   8      296.33      306.67     12.25 o 
  -8   0   8       21.50       22.43      4.99 o 
  -6   0   8      431.45      423.15     10.60 o 
  -4   0   8      191.17      207.11      6.69 o 
  -2   0   8     1301.74     1351.56     16.36 o 
   0   0   8       21.74       18.20      1.69 o 
   2   0   8      183.60      200.11      3.92 o 
   4   0   8       19.20       13.15      1.48 o 
   6   0   8      176.67      162.28     12.11 o 
   8   0   8      112.86      112.88     11.72 o 
  10   0   8      318.54      345.46     20.91 o 
  12   0   8      101.87      102.71     14.69 o 
 -13   1   8        0.49       -5.95      5.95 o 
 -12   1   8       23.09       24.06      7.03 o 
 -11   1   8        0.38        1.18      4.00 o 
 -10   1   8        0.23        1.13      3.21 o 
  -9   1   8       38.83       47.88      4.30 o 
  -8   1   8      194.74      192.30      6.78 o 
  -7   1   8      411.90      419.11      7.74 o 
  -6   1   8       12.65        9.24      2.17 o 
  -5   1   8      778.83      793.85      9.57 o 
  -4   1   8      217.09      244.83      4.13 o 
  -3   1   8        3.80        3.11      0.95 o 
  -2   1   8       81.47       90.70      2.26 o 
  -1   1   8        2.38       -0.57      0.91 o 
   0   1   8      651.57      659.12      6.67 o 
   1   1   8        0.49        1.72      0.77 o 
   2   1   8      595.26      670.25      8.71 o 
   3   1   8        0.81        1.45      0.86 o 
   4   1   8      103.06      112.81      2.43 o 
   5   1   8       24.88       21.32      1.49 o 
   6   1   8      157.72      156.72      2.81 o 
   7   1   8      328.53      312.99      7.81 o 
   8   1   8       11.91        4.57      2.60 o 
   9   1   8       86.62       76.75      4.09 o 
  10   1   8        9.06        9.89      2.59 o 
  11   1   8        6.14       12.66      6.64 o 
  12   1   8       12.40        7.24      7.05 o 
 -13   2   8        0.61       -5.63      5.63 o 
 -12   2   8        1.43       -3.38      5.68 o 
 -11   2   8       19.78       14.33      3.81 o 
 -10   2   8       48.84       38.98      4.31 o 
  -9   2   8       11.32       11.24      3.38 o 
  -8   2   8       14.19       20.01      5.20 o 
  -7   2   8       48.14       34.73      2.97 o 
  -6   2   8       54.41       46.95      2.98 o 
  -5   2   8       40.00       41.91      2.56 o 
  -4   2   8      387.77      389.13      5.47 o 
  -3   2   8      308.34      318.48      5.03 o 
  -2   2   8      424.61      447.30      5.45 o 
  -1   2   8        5.48        1.27      0.96 o 
   0   2   8       28.18       28.28      1.39 o 
   1   2   8      175.80      184.76      3.07 o 
   2   2   8      117.62      103.56      2.08 o 
   3   2   8      310.56      322.16      4.10 o 
   4   2   8      141.97      142.83      2.77 o 
   5   2   8      206.46      210.57      3.30 o 
   6   2   8       21.56       24.47      2.02 o 
   7   2   8      265.33      259.89      5.43 o 
   8   2   8        0.59        3.64      2.78 o 
   9   2   8       55.44       53.63      4.74 o 
  10   2   8       41.86       46.95      6.18 o 
  11   2   8        7.28       17.23      3.19 o 
  12   2   8        0.25       -3.35      6.98 o 
 -13   3   8        0.00       -5.40      5.85 o 
 -12   3   8        2.78       -5.08      5.08 o 
 -11   3   8       30.26       46.07      5.60 o 
 -10   3   8       12.72       16.20      3.75 o 
  -9   3   8       14.23       12.90      3.38 o 
  -8   3   8      247.67      242.47      7.54 o 
  -7   3   8      123.62      119.17      4.42 o 
  -6   3   8       28.02       28.94      2.37 o 
  -5   3   8       70.52       66.03      2.88 o 
  -4   3   8        0.04        0.08      1.27 o 
  -3   3   8      146.40      151.96      3.44 o 
  -2   3   8        9.43       14.85      1.44 o 
  -1   3   8       29.85       37.62      1.55 o 
   0   3   8      691.36      698.53      7.04 o 
   1   3   8       41.85       34.88      1.84 o 
   2   3   8      351.12      379.42      4.34 o 
   3   3   8       43.20       41.56      2.05 o 
   4   3   8       60.87       61.93      2.47 o 
   5   3   8      958.45      957.27     10.87 o 
   6   3   8      201.60      203.22      4.29 o 
   7   3   8       35.77       35.70      2.40 o 
   8   3   8      189.12      188.63      4.76 o 
   9   3   8       82.40       80.11      3.19 o 
  10   3   8        4.87       12.63      2.96 o 
  11   3   8        6.75       -0.03      2.94 o 
  12   3   8       39.99       55.75     12.14 o 
 -13   4   8       68.88       82.35      9.14 o 
 -12   4   8       45.30       67.99     17.87 o 
 -11   4   8       59.96       67.97      6.15 o 
 -10   4   8        1.46        0.85      3.24 o 
  -9   4   8        7.09       11.17      3.33 o 
  -8   4   8        0.03        1.13      2.96 o 
  -7   4   8      107.59      110.67      5.44 o 
  -6   4   8        7.56        6.97      2.03 o 
  -5   4   8      463.76      471.25      7.24 o 
  -4   4   8        5.34        7.19      1.61 o 
  -3   4   8      130.36      103.32      2.97 o 
  -2   4   8      418.38      390.13      5.31 o 
  -1   4   8      220.28      270.45      4.12 o 
   0   4   8       43.88       40.09      1.58 o 
   1   4   8      316.37      318.74      4.34 o 
   2   4   8      362.69      392.17      4.85 o 
   3   4   8      188.12      196.85      3.43 o 
   4   4   8      221.65      225.53      3.99 o 
   5   4   8       23.52       20.75      2.63 o 
   6   4   8       88.02       95.73      3.96 o 
   7   4   8        3.97        3.24      2.10 o 
   8   4   8        0.43       -1.74      1.74 o 
   9   4   8        7.23        7.02      2.03 o 
  10   4   8        0.75       -0.66      1.81 o 
  11   4   8       10.27       14.10     10.22 o 
  12   4   8       21.39       15.43      4.23 o 
 -13   5   8        3.28        5.96      7.68 o 
 -12   5   8        7.85        4.33     14.17 o 
 -11   5   8       71.90       77.43      6.64 o 
 -10   5   8        8.23        6.40      3.42 o 
  -9   5   8        0.84       -2.92      2.92 o 
  -8   5   8       24.32       30.44      3.87 o 
  -7   5   8      217.27      202.13      6.80 o 
  -6   5   8       49.78       48.55      2.82 o 
  -5   5   8        9.18        9.43      1.95 o 
  -4   5   8        0.68        1.04      1.52 o 
  -3   5   8        3.13        3.50      1.41 o 
  -2   5   8        5.48        2.34      1.23 o 
  -1   5   8       25.07       24.45      1.57 o 
   0   5   8        0.87        0.07      1.09 o 
   1   5   8      147.37      143.37      3.09 o 
   2   5   8        2.99        1.92      0.97 o 
   3   5   8       15.33       15.26      1.43 o 
   4   5   8        4.38        2.43      1.26 o 
   5   5   8      357.19      343.01      5.67 o 
   6   5   8       70.71       84.13      2.84 o 
   7   5   8      134.65      132.63      4.46 o 
   8   5   8       11.74       14.39      2.25 o 
   9   5   8       89.23       93.04      4.34 o 
  10   5   8       31.79       35.47      3.00 o 
  11   5   8       35.46       41.90      6.38 o 
  12   5   8       57.60       67.28      6.06 o 
 -12   6   8       19.43       37.38      7.52 o 
 -11   6   8        4.40       17.66      6.21 o 
 -10   6   8       10.82       12.75      3.55 o 
  -9   6   8       80.82       89.42      5.24 o 
  -8   6   8        6.80        5.92      3.28 o 
  -7   6   8       11.32        7.16      3.00 o 
  -6   6   8        9.89        7.12      2.12 o 
  -5   6   8      236.14      220.08      4.93 o 
  -4   6   8        0.00       -0.13      1.51 o 
  -3   6   8        2.70        6.53      1.59 o 
  -2   6   8       52.93       48.78      2.09 o 
  -1   6   8       40.71       47.47      1.95 o 
   0   6   8      804.71      850.55      8.95 o 
   1   6   8      298.93      304.13      4.72 o 
   2   6   8      418.01      429.68      5.63 o 
   3   6   8       21.27        9.57      2.06 o 
   4   6   8        5.44        1.30      1.28 o 
   5   6   8       42.48       42.77      2.21 o 
   6   6   8       26.14       20.05      2.19 o 
   7   6   8       19.33       19.35      1.83 o 
   8   6   8        5.61        5.41      2.61 o 
   9   6   8       71.78       78.09      4.12 o 
  10   6   8       30.23       42.14      3.72 o 
  11   6   8       15.41       15.35      4.18 o 
  12   6   8        0.06        6.35      4.34 o 
 -12   7   8        3.55        0.78      6.85 o 
 -11   7   8        3.44        6.14      6.00 o 
 -10   7   8        0.42        5.57      3.32 o 
  -9   7   8       56.18       59.75      4.82 o 
  -8   7   8      269.00      270.55      8.13 o 
  -7   7   8       52.49       55.56      4.26 o 
  -6   7   8      124.57      138.96      4.66 o 
  -5   7   8        6.27        7.55      1.97 o 
  -4   7   8        7.96        5.62      1.71 o 
  -3   7   8        0.13        0.51      1.46 o 
  -2   7   8      181.82      188.42      5.65 o 
  -1   7   8       86.15       74.36      2.43 o 
   0   7   8        2.36        2.04      1.25 o 
   1   7   8      222.06      222.75      4.06 o 
   2   7   8       12.22       15.34      1.84 o 
   3   7   8       25.34       37.59      2.18 o 
   4   7   8        0.14        1.55      1.31 o 
   5   7   8       95.38       97.71      3.28 o 
   6   7   8      268.19      234.58      5.34 o 
   7   7   8       50.78       48.35      2.67 o 
   8   7   8       73.76       65.94      5.35 o 
   9   7   8        9.86        5.92      2.67 o 
  10   7   8        0.50       -3.13      3.13 o 
  11   7   8        2.66       -0.25      3.85 o 
  12   7   8       27.66       42.00      5.63 o 
 -12   8   8       29.59       49.07      8.23 o 
 -11   8   8       29.06       35.46      5.67 o 
 -10   8   8        2.28        3.12      3.44 o 
  -9   8   8       28.51       36.53      4.18 o 
  -8   8   8      139.63      150.87      6.49 o 
  -7   8   8      224.60      221.65      7.28 o 
  -6   8   8       24.44       23.52      2.97 o 
  -5   8   8        5.76        1.44      1.87 o 
  -4   8   8      282.71      275.11      5.39 o 
  -3   8   8        1.20       -0.89      1.54 o 
  -2   8   8      187.56      188.01      4.93 o 
  -1   8   8       13.53       10.09      1.54 o 
   0   8   8      234.56      225.98      3.98 o 
   1   8   8      765.60      765.67     12.05 o 
   2   8   8       16.06       11.26      1.46 o 
   3   8   8        0.88       -1.44      1.44 o 
   4   8   8        0.43       -1.76      1.76 o 
   5   8   8        9.41        7.56      2.26 o 
   6   8   8       27.87       27.21      3.38 o 
   7   8   8       55.17       48.50      2.76 o 
   8   8   8       27.81       34.02      2.70 o 
   9   8   8       10.34        9.09      2.04 o 
  10   8   8        0.17       -0.66      3.66 o 
  11   8   8       25.30       32.40      5.27 o 
  12   8   8        2.57        1.31      4.49 o 
 -12   9   8       44.67       54.42      8.53 o 
 -11   9   8      195.01      240.39     10.35 o 
 -10   9   8        5.42        9.67      3.71 o 
  -9   9   8       15.46       14.68      3.73 o 
  -8   9   8      228.53      257.74      8.20 o 
  -7   9   8      324.63      312.29      8.70 o 
  -6   9   8       79.23       69.58      4.60 o 
  -5   9   8      229.76      235.09      6.30 o 
  -4   9   8       83.12       74.91      3.41 o 
  -3   9   8       71.54       84.60      3.34 o 
  -2   9   8       30.99       38.14      2.46 o 
  -1   9   8       54.64       45.56      2.53 o 
   0   9   8        3.51        1.24      1.49 o 
   1   9   8       48.20       48.13      2.18 o 
   2   9   8       54.35       49.42      2.92 o 
   3   9   8        2.54       -0.35      1.53 o 
   4   9   8        1.96        0.58      1.64 o 
   5   9   8       19.37       16.92      2.33 o 
   6   9   8       50.59       43.19      2.89 o 
   7   9   8       14.21       18.48      2.31 o 
   8   9   8       86.93       87.12      3.76 o 
   9   9   8       28.68       27.94      2.63 o 
  10   9   8        3.41        0.63      3.00 o 
  11   9   8        0.00       -4.59      4.95 o 
 -12  10   8        0.01       -5.73      5.73 o 
 -11  10   8       37.60       43.47      6.06 o 
 -10  10   8       34.55       41.11      6.37 o 
  -9  10   8        0.64       -3.10      3.10 o 
  -8  10   8       31.33       31.97      4.10 o 
  -7  10   8      115.35      117.04      5.72 o 
  -6  10   8      195.12      190.32      6.70 o 
  -5  10   8       10.77       12.44      2.98 o 
  -4  10   8        4.83        2.61      1.94 o 
  -3  10   8      231.56      243.43      5.09 o 
  -2  10   8        3.66        4.25      1.61 o 
  -1  10   8      426.91      427.52      7.08 o 
   0  10   8       53.47       64.35      2.65 o 
   1  10   8        3.51       -1.47      1.64 o 
   2  10   8       98.80       94.66      3.33 o 
   3  10   8      167.97      181.62      4.68 o 
   4  10   8        0.48        0.76      1.58 o 
   5  10   8        0.58       -0.44      1.93 o 
   6  10   8       56.70       53.39      3.22 o 
   7  10   8        1.50       -0.53      2.02 o 
   8  10   8        1.54       -1.53      2.03 o 
   9  10   8        7.16        7.14      2.33 o 
  10  10   8        1.07       -2.45      2.45 o 
  11  10   8        6.66       11.37      4.83 o 
 -11  11   8       15.31        8.95      6.24 o 
 -10  11   8       16.27       25.59      5.56 o 
  -9  11   8        0.01        0.29      3.27 o 
  -8  11   8        1.55       -0.25      3.15 o 
  -7  11   8        0.50       -2.75      2.75 o 
  -6  11   8      291.15      284.67     10.52 o 
  -5  11   8        0.83       -0.77      2.81 o 
  -4  11   8      178.61      157.94      5.29 o 
  -3  11   8       12.28        6.53      2.15 o 
  -2  11   8       32.51       30.21      2.64 o 
  -1  11   8       69.58       67.93      3.09 o 
   0  11   8       66.44       67.04      3.35 o 
   1  11   8      297.37      317.50      6.71 o 
   2  11   8       22.66       23.08      2.24 o 
   3  11   8      259.94      247.71      8.22 o 
   4  11   8      156.36      147.46      5.06 o 
   5  11   8       16.91       15.69      2.54 o 
   6  11   8       23.00       23.19      4.45 o 
   7  11   8       83.48       78.01      3.96 o 
   8  11   8       38.83       39.90      4.31 o 
   9  11   8        2.65        6.10      3.37 o 
  10  11   8        1.54        1.03      2.74 o 
  11  11   8        4.58        3.83      4.78 o 
 -11  12   8        0.03       -2.51      8.79 o 
 -10  12   8        5.99       10.52      4.73 o 
  -9  12   8       14.50       12.20      4.10 o 
  -8  12   8        0.45       -2.47      3.64 o 
  -7  12   8        2.58        4.27      3.86 o 
  -6  12   8       25.15       25.55      3.71 o 
  -5  12   8        4.76       10.33      3.08 o 
  -4  12   8      113.26      113.75      5.30 o 
  -3  12   8      115.31      108.17     10.26 o 
  -2  12   8      407.02      360.36      8.28 o 
  -1  12   8       53.89       51.01      4.63 o 
   0  12   8        0.06       -2.97      2.97 o 
   1  12   8        0.05       -2.03      2.03 o 
   2  12   8        5.65        3.35      2.39 o 
   3  12   8      152.23      159.63      5.53 o 
   4  12   8       42.88       31.82      2.73 o 
   5  12   8        1.68        2.00      2.26 o 
   6  12   8       11.23        9.93      2.87 o 
   7  12   8        6.26        6.40      3.93 o 
   8  12   8       16.45       19.69      5.51 o 
   9  12   8       19.10       24.12      6.81 o 
  10  12   8        0.25       -0.10      2.94 o 
  11  12   8        0.09       -1.09      5.82 o 
 -11  13   8        0.33       -5.28      5.28 o 
 -10  13   8        1.39        0.41      4.48 o 
  -9  13   8        0.22       -2.21      3.29 o 
  -8  13   8       13.02       12.06      3.81 o 
  -7  13   8        2.31       -2.96      2.96 o 
  -6  13   8       12.96        6.46      3.29 o 
  -5  13   8        5.71       -0.46      3.12 o 
  -4  13   8       12.04        9.53      3.15 o 
  -3  13   8        0.90       -2.34      2.54 o 
  -2  13   8      430.33      434.30      9.50 o 
  -1  13   8        6.05        8.23      2.65 o 
   0  13   8       43.17       30.22      3.71 o 
   1  13   8      106.69      101.73      4.70 o 
   2  13   8      141.48      159.35      5.75 o 
   3  13   8      250.05      222.84      7.61 o 
   4  13   8        0.02        0.80      2.33 o 
   5  13   8       85.68       86.56      4.37 o 
   6  13   8       11.84       15.83      3.26 o 
   7  13   8        5.04        7.89      2.98 o 
   8  13   8       33.54       38.53      4.00 o 
   9  13   8       15.82       15.69      3.68 o 
  10  13   8       40.05       43.47      4.38 o 
 -10  14   8       11.45       16.00      5.25 o 
  -9  14   8       35.40       28.72      5.27 o 
  -8  14   8        6.08        3.45      3.95 o 
  -7  14   8        2.49       -2.79      3.19 o 
  -6  14   8        0.08       -2.69      2.69 o 
  -5  14   8       20.45       17.36      3.53 o 
  -4  14   8       14.12       14.60      3.28 o 
  -3  14   8       96.38       81.68      4.62 o 
  -2  14   8       58.82       49.23      3.97 o 
  -1  14   8       50.59       54.46      3.90 o 
   0  14   8       10.28        3.44      3.07 o 
   1  14   8        2.54       -2.41      2.41 o 
   2  14   8        5.53        5.03      2.69 o 
   3  14   8       14.53        9.53      3.34 o 
   4  14   8        0.42       -0.86      2.47 o 
   5  14   8      265.70      271.95      7.46 o 
   6  14   8        0.82        3.52      3.06 o 
   7  14   8        7.56        5.85      3.25 o 
   8  14   8       31.99       30.52      5.04 o 
   9  14   8       25.53       37.06      4.27 o 
  10  14   8        0.72        2.54      5.84 o 
 -10  15   8        0.03        2.30      4.88 o 
  -9  15   8        0.18       -0.79      4.53 o 
  -8  15   8       10.57        9.29      3.80 o 
  -7  15   8       13.57       11.45      3.63 o 
  -6  15   8        9.40        6.77      3.32 o 
  -5  15   8       10.55        9.93      4.53 o 
  -4  15   8        1.62       -2.48      2.78 o 
  -3  15   8      107.83       94.46      5.09 o 
  -2  15   8        8.55        4.13      3.04 o 
  -1  15   8      142.96      153.49      7.15 o 
   0  15   8       16.56       13.92      3.54 o 
   1  15   8       68.88       76.79      4.43 o 
   2  15   8       56.06       58.00      4.65 o 
   3  15   8       89.79       91.90      5.42 o 
   4  15   8       23.44       25.06      3.38 o 
   5  15   8        6.73       12.21      2.95 o 
   6  15   8        9.11        6.29      3.72 o 
   7  15   8       28.69       22.78      4.09 o 
   8  15   8        2.54        9.15      3.97 o 
   9  15   8        0.01        4.04      3.51 o 
  -9  16   8       25.42       35.84      5.82 o 
  -8  16   8        0.86       -3.51      3.51 o 
  -7  16   8        0.34       -3.40      3.40 o 
  -6  16   8       19.94       17.82      4.27 o 
  -5  16   8       26.72       20.44      3.85 o 
  -4  16   8       10.15        6.78      3.23 o 
  -3  16   8       21.19       19.15      3.55 o 
  -2  16   8       71.49       75.63      5.48 o 
  -1  16   8       11.79       11.77      3.68 o 
   0  16   8      116.50      119.82      8.33 o 
   1  16   8      231.20      246.63      7.48 o 
   2  16   8       30.14       28.99      7.11 o 
   3  16   8        3.50        6.87      3.40 o 
   4  16   8       21.96       26.87      3.57 o 
   5  16   8        4.46        0.64      2.87 o 
   6  16   8       12.15        5.31      3.55 o 
   7  16   8        5.39        5.54      3.76 o 
   8  16   8        5.81        0.06      4.04 o 
   9  16   8        0.04       -0.93      3.52 o 
  -9  17   8        9.83       -7.14      8.36 o 
  -8  17   8        5.45        6.60      4.84 o 
  -7  17   8       25.17       27.63      4.96 o 
  -6  17   8        0.48       -1.16      3.59 o 
  -5  17   8        5.61       -0.97      3.24 o 
  -4  17   8       67.59       75.32      5.08 o 
  -3  17   8        0.07        0.78      3.06 o 
  -2  17   8        2.48        4.22      3.68 o 
  -1  17   8        3.44        0.59      3.30 o 
   0  17   8        0.17        0.83      3.22 o 
   1  17   8        2.04        5.50      3.05 o 
   2  17   8        0.55       -1.78      3.28 o 
   3  17   8       22.61       21.73      4.03 o 
   4  17   8        6.61        7.05      2.97 o 
   5  17   8        5.45       11.65      3.33 o 
   6  17   8        0.16       -2.79      6.40 o 
   7  17   8        7.49       12.05      3.88 o 
   8  17   8       13.42       14.73      4.30 o 
  -8  18   8        5.23       10.34      6.39 o 
  -7  18   8       46.15       49.42      5.12 o 
  -6  18   8        0.52        5.79      3.75 o 
  -5  18   8       18.79       20.67      6.05 o 
  -4  18   8       17.27        9.54      3.56 o 
  -3  18   8       30.28       19.64      4.48 o 
  -2  18   8       24.39       22.12      4.42 o 
  -1  18   8        0.49        6.06      3.67 o 
   0  18   8        1.52        0.48      3.38 o 
   1  18   8       50.61       56.63      5.19 o 
   2  18   8       12.09       14.94      4.05 o 
   3  18   8        8.70        9.40      5.17 o 
   4  18   8        1.91       -0.10      3.11 o 
   5  18   8        0.96        0.85      3.06 o 
   6  18   8       16.75       16.11      3.68 o 
   7  18   8        6.05        4.99      3.97 o 
   8  18   8       17.26       14.33      4.55 o 
  -7  19   8        4.28       -3.73      4.68 o 
  -6  19   8        3.45       -3.71      3.71 o 
  -5  19   8        0.04       -2.27      4.23 o 
  -4  19   8       14.52        7.75      4.21 o 
  -3  19   8       25.05       14.20      4.45 o 
  -2  19   8        0.18       -0.36      3.83 o 
  -1  19   8        5.79       10.55      4.75 o 
   0  19   8       74.87      105.68      6.61 o 
   1  19   8        0.05        7.35      3.88 o 
   2  19   8        2.16       -0.13      4.40 o 
   3  19   8       42.38       33.45      4.83 o 
   4  19   8        5.63       11.32      3.49 o 
   5  19   8        0.04       -3.63      3.63 o 
   6  19   8        0.03        3.64      3.38 o 
   7  19   8        5.53        6.32      5.49 o 
  -6  20   8       13.49        5.59      4.13 o 
  -5  20   8       75.43       93.66      7.12 o 
  -4  20   8        9.58       13.58      5.30 o 
  -3  20   8        6.64       11.66      4.49 o 
  -2  20   8        2.46       -3.45      3.79 o 
  -1  20   8       27.96       29.94      5.07 o 
   0  20   8      105.76      121.82      7.17 o 
   1  20   8       24.26       15.68      4.53 o 
   2  20   8       25.60       25.74      4.67 o 
   3  20   8        1.41        3.05      3.75 o 
   4  20   8        0.73        2.68      3.36 o 
   5  20   8        1.86        1.01      3.42 o 
   6  20   8        0.33        5.02      3.51 o 
  -5  21   8       38.20       41.43      6.10 o 
  -4  21   8       18.52       32.10      5.52 o 
  -3  21   8       22.13       30.82      5.42 o 
  -2  21   8        0.31        0.11      4.95 o 
  -1  21   8        3.54        4.18      4.46 o 
   0  21   8        8.12       13.00      5.23 o 
   1  21   8       30.08       42.80      5.36 o 
   2  21   8        0.07       -0.92      3.65 o 
   3  21   8        3.64       -0.72      3.81 o 
   4  21   8        1.64        0.19      3.96 o 
   5  21   8        5.93        5.82      3.91 o 
  -4  22   8       38.53       51.87      6.46 o 
  -3  22   8        4.99        8.57      4.84 o 
  -2  22   8        0.19        1.81      4.51 o 
  -1  22   8        0.54       -4.00      4.00 o 
   0  22   8       23.87       24.47      6.24 o 
   1  22   8        2.30        4.48      4.31 o 
   2  22   8        5.83        8.81      4.32 o 
   3  22   8       15.33       20.05      4.94 o 
  -1  23   8        0.38       -4.64      5.21 o 
   0  23   8       39.75       34.00      6.69 o 
   1  23   8        0.09        3.15      4.40 o 
 -11   0   9        1.27       -5.77      5.77 o 
  -9   0   9       66.57       67.11      6.98 o 
  -7   0   9      142.01      121.59      7.79 o 
  -5   0   9        2.86       -1.88      2.62 o 
  -3   0   9       95.15       90.88      3.44 o 
  -1   0   9        1.98        0.38      1.50 o 
   1   0   9        5.96        4.15      1.48 o 
   3   0   9      106.19      120.91      4.35 o 
   5   0   9       30.17       32.57      7.74 o 
   7   0   9      211.07      187.06      6.34 o 
   9   0   9      178.80      207.88     17.21 o 
  11   0   9        0.61       -1.37      8.91 o 
 -12   1   9        2.45        6.41      6.37 o 
 -11   1   9        4.79        3.37      4.17 o 
 -10   1   9        2.02        0.20      3.34 o 
  -9   1   9        3.25       -1.65      3.05 o 
  -8   1   9        0.30       -0.87      2.92 o 
  -7   1   9        0.94        3.10      2.81 o 
  -6   1   9      429.50      439.27     12.57 o 
  -5   1   9       35.25       48.07      2.90 o 
  -4   1   9      204.76      192.16      3.97 o 
  -3   1   9      102.58      101.14      2.44 o 
  -2   1   9        3.61        0.89      1.15 o 
  -1   1   9      429.18      424.48      5.16 o 
   0   1   9      227.87      228.22      3.49 o 
   1   1   9        8.94        6.42      1.08 o 
   2   1   9      217.91      231.43      3.78 o 
   3   1   9      323.56      310.52      5.63 o 
   4   1   9      133.94      129.69      3.54 o 
   5   1   9      790.06      766.38     10.38 o 
   6   1   9      157.12      149.72      3.42 o 
   7   1   9       69.35       80.50      4.43 o 
   8   1   9       63.89       62.04      3.95 o 
   9   1   9        0.11       -3.28      5.18 o 
  10   1   9       12.69       12.33      6.06 o 
  11   1   9       33.49       35.09      7.55 o 
  12   1   9        2.48        0.42     14.53 o 
 -12   2   9        2.34        8.12      6.48 o 
 -11   2   9        0.56        2.76      3.68 o 
 -10   2   9        2.14       -0.51      3.23 o 
  -9   2   9        7.96        8.04      3.45 o 
  -8   2   9       45.00       34.70      3.91 o 
  -7   2   9        6.42        4.55      3.05 o 
  -6   2   9       49.44       43.24      3.61 o 
  -5   2   9        0.29        1.74      1.51 o 
  -4   2   9      218.00      205.70      5.84 o 
  -3   2   9      150.76      149.06      3.38 o 
  -2   2   9      262.41      254.92      3.88 o 
  -1   2   9        0.85       -0.55      1.12 o 
   0   2   9       22.56       33.75      1.62 o 
   1   2   9      245.45      258.50      3.58 o 
   2   2   9      103.71      108.19      2.66 o 
   3   2   9        4.39        4.36      1.60 o 
   4   2   9      526.06      511.27      7.75 o 
   5   2   9       49.94       43.38      2.41 o 
   6   2   9       44.42       40.49      2.35 o 
   7   2   9      430.07      433.60      7.77 o 
   8   2   9      375.87      393.27     18.37 o 
   9   2   9       34.83       38.86      3.42 o 
  10   2   9        1.40        4.05      6.21 o 
  11   2   9      124.65      161.83     11.80 o 
  12   2   9        1.15        3.59      6.87 o 
 -12   3   9        3.81        6.07      6.09 o 
 -11   3   9        0.90       -3.36      3.36 o 
 -10   3   9       52.10       53.85      4.83 o 
  -9   3   9        4.86       -0.21      3.13 o 
  -8   3   9       29.94       33.40      4.00 o 
  -7   3   9      270.78      274.85      9.55 o 
  -6   3   9       81.81       78.52      4.60 o 
  -5   3   9       43.49       39.89      2.30 o 
  -4   3   9        5.74        2.20      1.50 o 
  -3   3   9      127.00      112.14      3.08 o 
  -2   3   9      867.03      886.69      9.63 o 
  -1   3   9      206.26      201.18      3.42 o 
   0   3   9      850.84      834.00      8.29 o 
   1   3   9      101.04      103.15      2.34 o 
   2   3   9      251.44      248.99      3.70 o 
   3   3   9      333.32      336.49      6.01 o 
   4   3   9       26.37       30.91      2.18 o 
   5   3   9       56.64       53.09      2.45 o 
   6   3   9       66.48       69.25      2.68 o 
   7   3   9       91.14       83.75      3.59 o 
   8   3   9       90.09      100.54      3.13 o 
   9   3   9        0.96       -0.14      2.57 o 
  10   3   9       13.04       14.47      6.88 o 
  11   3   9       14.95       17.71      7.55 o 
  12   3   9       42.19       35.49     12.11 o 
 -12   4   9        6.06       13.67      6.87 o 
 -11   4   9        1.96        0.93      3.95 o 
 -10   4   9        0.44       -3.30      3.30 o 
  -9   4   9        1.24        4.81      3.30 o 
  -8   4   9        1.44        1.76      3.10 o 
  -7   4   9       57.75       63.69      4.39 o 
  -6   4   9       15.80       16.37      3.26 o 
  -5   4   9      246.35      228.62      5.12 o 
  -4   4   9      162.86      187.73      3.99 o 
  -3   4   9      353.79      323.99      5.44 o 
  -2   4   9      747.95      769.05      8.73 o 
  -1   4   9        2.00        1.98      1.36 o 
   0   4   9      165.89      162.38      3.07 o 
   1   4   9      442.94      476.44      5.43 o 
   2   4   9      439.61      423.57      5.69 o 
   3   4   9      116.64      112.56      3.10 o 
   4   4   9        6.22        8.62      1.84 o 
   5   4   9       15.82        7.48      3.16 o 
   6   4   9       48.16       35.97      3.69 o 
   7   4   9       48.32       55.53      3.11 o 
   8   4   9       25.26       19.31      2.30 o 
   9   4   9        6.97        5.03      2.01 o 
  10   4   9       33.74       35.21      4.13 o 
  11   4   9       46.24       45.83      4.84 o 
  12   4   9       19.63       30.78     11.41 o 
 -12   5   9       74.87      105.60     12.98 o 
 -11   5   9        0.18       -4.03      4.26 o 
 -10   5   9       14.15       12.50      3.88 o 
  -9   5   9        3.87        7.59      3.99 o 
  -8   5   9        6.53        5.38      3.24 o 
  -7   5   9      218.23      205.60      7.14 o 
  -6   5   9      552.26      556.53     11.36 o 
  -5   5   9      121.04      103.26      3.95 o 
  -4   5   9        5.59        2.99      1.57 o 
  -3   5   9       44.80       49.30      2.47 o 
  -2   5   9       50.76       37.56      2.64 o 
  -1   5   9      287.32      296.42      4.69 o 
   0   5   9       51.96       49.24      2.35 o 
   1   5   9      505.60      527.40      6.21 o 
   2   5   9      158.22      141.87      3.17 o 
   3   5   9       50.15       44.35      2.18 o 
   4   5   9      731.30      717.51     11.00 o 
   5   5   9       47.48       42.56      2.43 o 
   6   5   9        1.69       -0.62      1.56 o 
   7   5   9        0.59       -2.19      3.08 o 
   8   5   9        3.85        1.12      3.21 o 
   9   5   9        5.08        3.57      3.95 o 
  10   5   9       32.49       34.21     13.33 o 
  11   5   9        0.92       -6.64      9.63 o 
  12   5   9       15.51       18.75     11.35 o 
 -12   6   9        9.26        6.49     11.14 o 
 -11   6   9       16.02       26.06      5.55 o 
 -10   6   9        0.44        1.73      3.50 o 
  -9   6   9       18.96       18.71      3.88 o 
  -8   6   9       42.02       39.55      4.23 o 
  -7   6   9       11.32        4.04      3.17 o 
  -6   6   9       11.46       -2.45      2.75 o 
  -5   6   9        9.33        7.43      2.84 o 
  -4   6   9       14.93       12.01      2.08 o 
  -3   6   9      220.75      223.24      4.60 o 
  -2   6   9      870.25      889.21      9.88 o 
  -1   6   9      165.97      153.76      3.52 o 
   0   6   9        0.36       -0.02      1.29 o 
   1   6   9      146.98      135.24      3.29 o 
   2   6   9       13.55       17.09      1.95 o 
   3   6   9       26.21       23.88      2.01 o 
   4   6   9       80.96       68.98      3.60 o 
   5   6   9       27.30       29.78      2.40 o 
   6   6   9       58.39       58.01      2.58 o 
   7   6   9       26.15       26.18      2.16 o 
   8   6   9        3.38        3.17      3.06 o 
   9   6   9       68.29       67.91      6.02 o 
  10   6   9       36.60       32.44      3.25 o 
  11   6   9        8.48        6.53      4.17 o 
 -12   7   9       23.13       23.59      7.68 o 
 -11   7   9        0.78        4.49      4.62 o 
 -10   7   9        6.58        8.59      3.68 o 
  -9   7   9       26.47       34.17      4.26 o 
  -8   7   9        7.01        5.33      3.42 o 
  -7   7   9        2.12        4.93      5.54 o 
  -6   7   9        1.12       -0.30      2.76 o 
  -5   7   9        0.43       -2.63      2.63 o 
  -4   7   9       26.76       25.26      3.65 o 
  -3   7   9       27.77       26.99      2.28 o 
  -2   7   9       27.19       16.43      1.88 o 
  -1   7   9      649.09      626.85      9.59 o 
   0   7   9      104.93      113.56      3.00 o 
   1   7   9      318.45      290.43      4.88 o 
   2   7   9        7.28        8.31      1.77 o 
   3   7   9      180.04      185.79      4.53 o 
   4   7   9        2.73       -1.78      1.78 o 
   5   7   9       57.34       51.82      2.93 o 
   6   7   9        0.03       -0.40      1.57 o 
   7   7   9      201.12      194.53      4.98 o 
   8   7   9       12.90        7.99      4.20 o 
   9   7   9        1.28       -2.20      2.52 o 
  10   7   9        1.35        0.08      2.51 o 
  11   7   9       17.24       17.64      4.85 o 
 -12   8   9       33.88       59.31      8.67 o 
 -11   8   9       95.18      117.99      7.91 o 
 -10   8   9        0.25        5.11      3.67 o 
  -9   8   9        4.65        5.01      3.44 o 
  -8   8   9      223.32      225.79      7.87 o 
  -7   8   9      117.45      127.05      5.97 o 
  -6   8   9      125.70      118.55      5.52 o 
  -5   8   9      333.04      286.74      7.90 o 
  -4   8   9       22.38       29.09      4.66 o 
  -3   8   9        0.26       -0.44      1.59 o 
  -2   8   9      194.60      191.52      4.10 o 
  -1   8   9       12.38       13.09      1.76 o 
   0   8   9       19.26       22.22      1.80 o 
   1   8   9      207.60      230.50      4.45 o 
   2   8   9        7.45        5.40      1.84 o 
   3   8   9      106.16      102.88      4.88 o 
   4   8   9       24.00       25.10      2.58 o 
   5   8   9       71.51       80.79      3.71 o 
   6   8   9       16.78       17.26      2.27 o 
   7   8   9       11.56       19.24      2.30 o 
   8   8   9        2.40        5.78      1.92 o 
   9   8   9        0.92       -1.51      2.69 o 
  10   8   9        1.35        0.61      2.84 o 
  11   8   9        2.64        0.59      4.26 o 
 -11   9   9        9.36       12.66      5.22 o 
 -10   9   9        0.37        1.05      3.69 o 
  -9   9   9        0.40       -3.35      3.35 o 
  -8   9   9       82.14       93.71      5.57 o 
  -7   9   9        1.13        4.19      3.34 o 
  -6   9   9      193.00      176.75      6.97 o 
  -5   9   9       65.14       60.32      4.49 o 
  -4   9   9      111.94      102.47      4.87 o 
  -3   9   9       31.50       29.33      2.90 o 
  -2   9   9       42.32       44.55      3.12 o 
  -1   9   9       13.74        8.83      2.12 o 
   0   9   9       76.83       67.46      2.74 o 
   1   9   9       92.62       93.10      3.98 o 
   2   9   9       27.18       25.37      2.42 o 
   3   9   9       13.98       10.07      2.02 o 
   4   9   9      125.83      110.81      4.36 o 
   5   9   9      334.59      298.20      6.12 o 
   6   9   9       17.47       13.35      2.80 o 
   7   9   9       57.94       55.50      3.28 o 
   8   9   9       95.42       98.01      4.04 o 
   9   9   9        0.00       -2.53      2.81 o 
  10   9   9        8.71        7.30      3.19 o 
  11   9   9        2.75       -0.62      4.59 o 
 -11  10   9        0.61        6.29      5.06 o 
 -10  10   9        0.01       -1.41      4.69 o 
  -9  10   9       33.07       30.51      4.43 o 
  -8  10   9       22.87       21.91      4.06 o 
  -7  10   9       54.65       63.43      4.87 o 
  -6  10   9       92.44       89.32      6.53 o 
  -5  10   9        0.34       -2.77      3.18 o 
  -4  10   9        1.47        3.42      2.88 o 
  -3  10   9      369.22      360.85      8.52 o 
  -2  10   9        6.11        2.58      2.01 o 
  -1  10   9      189.14      166.90      4.57 o 
   0  10   9       81.71       67.52      3.10 o 
   1  10   9       39.84       36.29      2.55 o 
   2  10   9       39.61       34.30      2.74 o 
   3  10   9      154.19      149.38      4.70 o 
   4  10   9       41.56       55.63      3.40 o 
   5  10   9       17.32       19.81      2.34 o 
   6  10   9       28.12       23.44      2.64 o 
   7  10   9        6.49        1.23      2.14 o 
   8  10   9        0.18       -0.06      2.11 o 
   9  10   9       11.58       12.46      2.82 o 
  10  10   9        0.01       -1.09      4.32 o 
  11  10   9        8.30       13.10      5.01 o 
 -11  11   9       13.65       13.52      5.32 o 
 -10  11   9        7.61        4.94      4.61 o 
  -9  11   9       33.37       31.16      4.51 o 
  -8  11   9        1.24       -1.16      3.34 o 
  -7  11   9       84.37       90.70      6.08 o 
  -6  11   9       90.67       87.78      5.28 o 
  -5  11   9        0.77       -1.84      2.71 o 
  -4  11   9      295.29      302.92     10.89 o 
  -3  11   9        0.19       -2.54      2.54 o 
  -2  11   9        7.09        8.34      2.72 o 
  -1  11   9      319.35      291.86      6.61 o 
   0  11   9        0.07       -1.49      2.00 o 
   1  11   9        0.05       -1.98      1.98 o 
   2  11   9      681.14      686.25     12.31 o 
   3  11   9      119.47      111.92      5.56 o 
   4  11   9      118.97      109.78      4.70 o 
   5  11   9        7.46        8.37      2.20 o 
   6  11   9       21.53       25.51      2.57 o 
   7  11   9       17.97       16.99      5.38 o 
   8  11   9        0.51        4.46      2.63 o 
   9  11   9       21.54       24.13      3.34 o 
  10  11   9       11.90        1.02      4.86 o 
 -10  12   9        0.65       -0.77      6.92 o 
  -9  12   9        6.51        5.54      3.84 o 
  -8  12   9       19.46       16.60      4.09 o 
  -7  12   9        1.54        1.83      3.35 o 
  -6  12   9        3.53        0.19      3.08 o 
  -5  12   9       30.45       27.60      3.78 o 
  -4  12   9        7.52        1.20      2.83 o 
  -3  12   9       31.91       27.45      3.50 o 
  -2  12   9        0.99       -2.38      2.38 o 
  -1  12   9       16.64       17.95      3.52 o 
   0  12   9       28.02       25.48      4.22 o 
   1  12   9        2.08       -1.90      2.34 o 
   2  12   9      315.23      338.42      9.57 o 
   3  12   9       12.39       12.17      3.33 o 
   4  12   9       51.89       43.69      3.95 o 
   5  12   9       21.30       23.44      4.00 o 
   6  12   9        3.40        2.95      2.38 o 
   7  12   9        0.04        0.02      2.79 o 
   8  12   9       30.13       32.50      6.70 o 
   9  12   9        5.19        6.72      4.12 o 
  10  12   9        0.09       -4.50      4.50 o 
 -10  13   9        1.04       -3.97      4.33 o 
  -9  13   9       11.45       14.87      5.10 o 
  -8  13   9       23.60       34.84      4.48 o 
  -7  13   9       10.12        1.83      3.53 o 
  -6  13   9        0.75       -2.77      2.77 o 
  -5  13   9       57.20       52.51      4.38 o 
  -4  13   9        7.83        8.66      3.13 o 
  -3  13   9        0.85       -0.22      2.76 o 
  -2  13   9       47.82       37.38      3.73 o 
  -1  13   9      118.18       97.20      5.57 o 
   0  13   9       95.63      112.54      5.07 o 
   1  13   9       31.38       30.66      3.85 o 
   2  13   9       20.97       25.06      3.71 o 
   3  13   9        8.26        8.84      3.17 o 
   4  13   9       56.63       55.33      4.41 o 
   5  13   9        6.21        3.23      2.64 o 
   6  13   9        2.90        3.79      2.60 o 
   7  13   9        3.42        0.21      2.72 o 
   8  13   9        1.48       -0.45      4.00 o 
   9  13   9       35.65       25.49      3.86 o 
  10  13   9       20.24       15.11      5.58 o 
 -10  14   9        0.47        1.07      5.26 o 
  -9  14   9        2.59       -1.24      4.05 o 
  -8  14   9        7.90        7.76      3.80 o 
  -7  14   9        6.70        8.75      3.79 o 
  -6  14   9        3.10        1.72      3.33 o 
  -5  14   9       16.98        8.14      3.37 o 
  -4  14   9       97.91       89.50      5.07 o 
  -3  14   9       13.70        5.40      3.04 o 
  -2  14   9       28.44       25.40      4.12 o 
  -1  14   9      240.11      247.05     12.36 o 
   0  14   9        0.79       -2.52      2.52 o 
   1  14   9      102.80       84.57      6.22 o 
   2  14   9       52.13       48.55      5.64 o 
   3  14   9       28.20       28.72      3.92 o 
   4  14   9        0.23       -2.88      2.88 o 
   5  14   9        7.19        6.24      2.90 o 
   6  14   9       36.60       29.62      3.49 o 
   7  14   9        0.14       -0.14      2.54 o 
   8  14   9        6.42        4.00      3.41 o 
   9  14   9        6.91        3.86      3.38 o 
  -9  15   9        5.49        2.12      4.92 o 
  -8  15   9       26.83       21.25      4.47 o 
  -7  15   9        3.16        0.42      3.48 o 
  -6  15   9        5.72       -1.44      4.05 o 
  -5  15   9       19.09       15.63      3.68 o 
  -4  15   9       12.47        7.95      3.28 o 
  -3  15   9       16.06       10.34      3.88 o 
  -2  15   9       62.61       56.53      5.12 o 
  -1  15   9       17.04       25.20      4.08 o 
   0  15   9        3.22        2.65      2.82 o 
   1  15   9       18.19       18.87      3.89 o 
   2  15   9      100.43       90.85      5.63 o 
   3  15   9        4.58        4.31      3.93 o 
   4  15   9       85.12      100.11      5.90 o 
   5  15   9        1.40        1.65      2.83 o 
   6  15   9        0.08        3.02      3.22 o 
   7  15   9        0.32       -2.65      2.65 o 
   8  15   9        7.36       14.41      6.69 o 
   9  15   9        3.39        5.40      5.24 o 
  -9  16   9        0.80        7.49      5.08 o 
  -8  16   9        7.25        4.80      4.54 o 
  -7  16   9        0.43       -1.80      4.37 o 
  -6  16   9        9.16       13.14      3.92 o 
  -5  16   9       29.38       26.49      4.13 o 
  -4  16   9       11.43       12.45      3.62 o 
  -3  16   9        0.03       -1.86      3.58 o 
  -2  16   9        0.01        0.21      3.38 o 
  -1  16   9       20.44       18.60      3.97 o 
   0  16   9       27.80       32.96      3.82 o 
   1  16   9        8.19        0.47      3.23 o 
   2  16   9       13.70       15.26      3.83 o 
   3  16   9        5.83        0.84      3.38 o 
   4  16   9       62.65       54.69      5.04 o 
   5  16   9      118.61      136.02      6.06 o 
   6  16   9       75.89       81.76      4.96 o 
   7  16   9        0.19        0.22      2.93 o 
   8  16   9        3.65        1.99      3.60 o 
  -8  17   9        1.72        1.93      4.04 o 
  -7  17   9        0.00       -3.57      3.65 o 
  -6  17   9        6.30        7.69      3.92 o 
  -5  17   9        9.89        9.83      3.85 o 
  -4  17   9        5.63        1.54      3.80 o 
  -3  17   9        7.68        1.40      3.90 o 
  -2  17   9        6.65        4.28      3.77 o 
  -1  17   9        8.92        2.45      3.50 o 
   0  17   9        3.15        3.36      3.53 o 
   1  17   9       50.87       65.26      5.46 o 
   2  17   9      122.13      144.68     10.00 o 
   3  17   9        0.78       -2.00      3.44 o 
   4  17   9       34.59       37.09      9.38 o 
   5  17   9        5.64       12.25      3.61 o 
   6  17   9       26.05       26.08      3.95 o 
   7  17   9        0.01        0.64      3.32 o 
  -7  18   9        4.86        4.76      4.01 o 
  -6  18   9       20.98       16.35      4.17 o 
  -5  18   9       18.18       13.21      4.62 o 
  -4  18   9        8.23        2.98      4.13 o 
  -3  18   9       59.11       66.16      6.01 o 
  -2  18   9        2.70        9.51      4.14 o 
  -1  18   9        2.58        5.65      3.82 o 
   0  18   9        5.76        2.22      3.72 o 
   1  18   9        0.42       -1.91      3.52 o 
   2  18   9       22.71       20.35      6.80 o 
   3  18   9       37.22       41.50      5.04 o 
   4  18   9        1.11       -0.09      3.57 o 
   5  18   9        1.27        3.94      3.25 o 
   6  18   9       49.91       65.44      5.05 o 
   7  18   9       10.94       13.95      3.81 o 
  -6  19   9        0.41        0.93      4.62 o 
  -5  19   9       11.72       14.11      4.80 o 
  -4  19   9       13.13        7.56      4.61 o 
  -3  19   9       12.88       12.21      4.52 o 
  -2  19   9        1.07        1.28      3.96 o 
  -1  19   9        6.21        6.92      4.16 o 
   0  19   9        2.38        7.41      4.11 o 
   1  19   9       56.04       48.78      5.27 o 
   2  19   9       39.88       35.31      4.81 o 
   3  19   9        0.13        2.85      3.64 o 
   4  19   9        1.79       -1.05      3.72 o 
   5  19   9        2.21       -1.57      3.71 o 
   6  19   9        0.65       -3.22      3.22 o 
  -5  20   9       25.97       25.32      5.66 o 
  -4  20   9        6.61        0.35      6.76 o 
  -3  20   9       22.84       26.86      5.43 o 
  -2  20   9        5.86       12.84      4.55 o 
  -1  20   9        6.04        9.78      5.49 o 
   0  20   9       11.43       20.00      4.80 o 
   1  20   9       20.47       17.51      4.58 o 
   2  20   9        0.13        2.58      3.76 o 
   3  20   9        7.11       -1.23      3.68 o 
   4  20   9       23.98       27.34      4.91 o 
   5  20   9        0.94        3.24      4.07 o 
  -4  21   9       22.05       21.69      5.40 o 
  -3  21   9        0.76        0.49      4.41 o 
  -2  21   9       23.59       35.42      5.66 o 
  -1  21   9        5.57        8.43      5.52 o 
   0  21   9       25.34       33.79      5.43 o 
   1  21   9        4.22        5.64      4.10 o 
   2  21   9       18.63       19.73      4.77 o 
   3  21   9        4.60       -0.16      3.87 o 
  -2  22   9       23.41       31.00      9.78 o 
  -1  22   9       23.20       29.26      6.82 o 
   0  22   9        2.69       -3.14      4.22 o 
   1  22   9        0.67        0.68      3.93 o 
 -12   0  10        9.37        9.17     10.01 o 
 -10   0  10        9.59       12.22      5.80 o 
  -8   0  10       22.28       23.96      5.70 o 
  -6   0  10       87.68       72.88      6.62 o 
  -4   0  10      143.95      111.06      5.74 o 
  -2   0  10      188.14      211.47      8.16 o 
   0   0  10      318.21      375.38      7.30 o 
   2   0  10      175.70      175.93      5.94 o 
   4   0  10     1360.28     1339.24     26.99 o 
   6   0  10      462.80      462.90     12.03 o 
   8   0  10      333.49      362.89     21.61 o 
  10   0  10       49.16       50.32     11.32 o 
 -12   1  10        1.03        3.03     12.84 o 
 -11   1  10       44.71       44.97      5.19 o 
 -10   1  10        7.35        2.82      3.73 o 
  -9   1  10       26.98       26.14      4.27 o 
  -8   1  10       34.22       27.13      6.28 o 
  -7   1  10        0.45       -1.37      3.04 o 
  -6   1  10       17.47       18.72      3.45 o 
  -5   1  10       20.82       20.91      4.97 o 
  -4   1  10      124.26      128.84      6.00 o 
  -3   1  10       83.11       76.20      2.44 o 
  -2   1  10       80.82       87.74      2.52 o 
  -1   1  10      986.85      958.80      9.60 o 
   0   1  10       28.85       22.42      1.64 o 
   1   1  10      363.48      352.72      5.31 o 
   2   1  10       40.78       40.23      2.54 o 
   3   1  10      714.97      736.59     10.50 o 
   4   1  10      129.64      120.33      4.85 o 
   5   1  10      339.05      352.11      6.21 o 
   6   1  10       29.69       32.02      2.61 o 
   7   1  10      120.51      109.95      5.53 o 
   8   1  10        1.06        1.71      2.43 o 
   9   1  10       23.78       31.99      6.94 o 
  10   1  10        5.84       19.05      6.97 o 
  11   1  10        0.04        0.33      6.46 o 
 -12   2  10        6.72        3.33      7.09 o 
 -11   2  10       61.05       67.51      5.80 o 
 -10   2  10        1.53        3.05      3.73 o 
  -9   2  10       34.01       37.12      4.47 o 
  -8   2  10        0.28       -0.71      3.25 o 
  -7   2  10        4.05       -3.55      3.55 o 
  -6   2  10      115.75      107.83      6.17 o 
  -5   2  10       20.59       16.21      3.15 o 
  -4   2  10     1023.51     1090.88     14.85 o 
  -3   2  10      223.22      220.92      4.32 o 
  -2   2  10       65.05       58.27      2.24 o 
  -1   2  10      903.73      953.66      9.58 o 
   0   2  10      439.84      431.01      5.35 o 
   1   2  10        0.24       -1.32      1.32 o 
   2   2  10       46.75       45.43      2.26 o 
   3   2  10      110.60      118.14      4.11 o 
   4   2  10        7.22        5.33      1.95 o 
   5   2  10        2.39        2.70      2.41 o 
   6   2  10      141.35      138.33      3.75 o 
   7   2  10        0.38       -0.74      1.78 o 
   8   2  10       53.89       53.16      6.54 o 
   9   2  10       19.18       15.34      3.26 o 
  10   2  10       48.50       50.00     10.55 o 
  11   2  10       59.49       79.74     11.18 o 
 -12   3  10        8.69        9.88      7.11 o 
 -11   3  10        0.55        2.14      3.92 o 
 -10   3  10        1.67        7.21      3.79 o 
  -9   3  10       69.70       82.14      5.52 o 
  -8   3  10       40.89       33.02      4.18 o 
  -7   3  10       88.83       83.70      5.02 o 
  -6   3  10        1.82        0.99      2.91 o 
  -5   3  10       17.75       10.21      3.01 o 
  -4   3  10      249.57      267.63      6.14 o 
  -3   3  10        1.41        0.32      1.60 o 
  -2   3  10      125.03      122.64      3.35 o 
  -1   3  10      583.74      607.68      6.99 o 
   0   3  10        0.06       -1.04      1.32 o 
   1   3  10      520.34      514.82      6.84 o 
   2   3  10      148.45      119.95      3.45 o 
   3   3  10      551.27      531.37      8.53 o 
   4   3  10       11.50       10.60      2.05 o 
   5   3  10      330.93      316.92      6.01 o 
   6   3  10        5.67        7.00      1.77 o 
   7   3  10        6.71        5.41      3.52 o 
   8   3  10       75.70       70.21      3.24 o 
   9   3  10        3.27        1.24      3.55 o 
  10   3  10        0.54        4.84      8.70 o 
  11   3  10       31.55       27.98     10.05 o 
 -12   4  10        1.28       -0.84      7.97 o 
 -11   4  10       25.69       38.33      5.19 o 
 -10   4  10        3.18        2.64      3.74 o 
  -9   4  10       35.98       40.53      4.67 o 
  -8   4  10        4.64        4.18      3.54 o 
  -7   4  10       10.17        9.72      4.65 o 
  -6   4  10      209.17      207.61      8.46 o 
  -5   4  10        0.04       -1.98      1.98 o 
  -4   4  10      159.03      159.23      4.81 o 
  -3   4  10      534.94      554.53      7.36 o 
  -2   4  10      522.07      488.89      6.67 o 
  -1   4  10     1395.69     1468.11     14.43 o 
   0   4  10      142.47      124.14      3.17 o 
   1   4  10      292.42      288.59      4.90 o 
   2   4  10       17.78       19.68      1.93 o 
   3   4  10      460.24      447.93      7.69 o 
   4   4  10       19.97       22.94      3.12 o 
   5   4  10      104.79      101.69      3.54 o 
   6   4  10       29.58       31.88      2.20 o 
   7   4  10        2.34       -0.53      2.06 o 
   8   4  10      150.19      159.05      4.90 o 
   9   4  10       21.36       19.83      3.61 o 
  10   4  10       28.12       32.13      4.05 o 
  11   4  10        0.11        2.19      9.05 o 
 -11   5  10       22.84       31.63      6.15 o 
 -10   5  10       10.45        9.29      4.23 o 
  -9   5  10       17.56       24.28      4.17 o 
  -8   5  10        2.47        5.46      3.36 o 
  -7   5  10        0.33        3.47      3.92 o 
  -6   5  10      135.09      143.82      6.85 o 
  -5   5  10      247.63      247.57      6.85 o 
  -4   5  10        0.15       -2.45      2.45 o 
  -3   5  10       22.03       25.33      2.41 o 
  -2   5  10        0.36       -0.29      1.60 o 
  -1   5  10      128.13      125.39      5.16 o 
   0   5  10      124.07      109.05      3.26 o 
   1   5  10      991.14      893.29     11.09 o 
   2   5  10       27.59       25.55      2.68 o 
   3   5  10      151.44      139.57      5.51 o 
   4   5  10      189.36      204.19      5.02 o 
   5   5  10       28.43       27.46      2.68 o 
   6   5  10       33.50       37.46      2.50 o 
   7   5  10       10.70       12.43      1.84 o 
   8   5  10       62.76       71.07      3.79 o 
   9   5  10        0.38       -1.41      2.36 o 
  10   5  10       30.60       24.06      3.31 o 
  11   5  10        0.66       -6.73      8.61 o 
 -11   6  10       49.46       53.69      6.58 o 
 -10   6  10       11.27       20.81      4.74 o 
  -9   6  10       10.36       14.39      3.97 o 
  -8   6  10      123.90      137.94      6.43 o 
  -7   6  10      104.17      105.18      7.66 o 
  -6   6  10        0.97        5.40      3.43 o 
  -5   6  10      375.79      393.74      7.99 o 
  -4   6  10        1.60        6.00      2.32 o 
  -3   6  10        1.40       -0.65      1.89 o 
  -2   6  10      209.29      191.86      4.09 o 
  -1   6  10        0.48       -1.49      1.49 o 
   0   6  10        2.57       -1.48      1.52 o 
   1   6  10       46.66       44.51      2.64 o 
   2   6  10      111.95      111.63      3.77 o 
   3   6  10      236.28      236.46      7.47 o 
   4   6  10      134.11      143.05      4.79 o 
   5   6  10        2.50        3.76      2.02 o 
   6   6  10       31.43       25.33      2.40 o 
   7   6  10       56.42       63.55      3.19 o 
   8   6  10       21.58       28.09      3.22 o 
   9   6  10      100.19      112.33      6.46 o 
  10   6  10        0.07        3.69      2.77 o 
  11   6  10        3.45       -0.29      3.91 o 
 -11   7  10        2.05        4.97      5.09 o 
 -10   7  10      147.11      180.17      7.82 o 
  -9   7  10       23.68       29.26      6.88 o 
  -8   7  10       44.99       58.40      4.92 o 
  -7   7  10      144.84      142.89      9.90 o 
  -6   7  10      687.01      701.40     13.66 o 
  -5   7  10       86.98      108.19      5.31 o 
  -4   7  10        3.13       -0.21      2.23 o 
  -3   7  10        8.50        5.24      2.30 o 
  -2   7  10       75.68       86.09      3.50 o 
  -1   7  10        2.33        1.11      1.72 o 
   0   7  10       32.43       24.99      2.07 o 
   1   7  10       70.75       66.28      2.84 o 
   2   7  10      108.07       85.43      4.85 o 
   3   7  10      322.49      308.57      8.44 o 
   4   7  10      258.54      243.44      6.64 o 
   5   7  10        1.06       -3.53      4.53 o 
   6   7  10       76.02       69.39      3.73 o 
   7   7  10       33.95       39.88      5.61 o 
   8   7  10        5.09        4.59      2.36 o 
   9   7  10       49.44       61.52      3.60 o 
  10   7  10        1.29        0.52      3.64 o 
  11   7  10        0.19       -4.79      4.79 o 
 -11   8  10       33.56       30.18      6.02 o 
 -10   8  10       24.50       32.89      5.27 o 
  -9   8  10        4.41        8.51      4.11 o 
  -8   8  10      104.14      102.65      6.62 o 
  -7   8  10       33.86       38.95      5.09 o 
  -6   8  10       12.46       10.48      3.43 o 
  -5   8  10      148.23      166.50      6.61 o 
  -4   8  10        0.51       -0.52      2.77 o 
  -3   8  10      213.81      230.66      5.98 o 
  -2   8  10       99.76       76.05      3.61 o 
  -1   8  10       14.51       14.36      2.24 o 
   0   8  10        4.32        7.56      1.98 o 
   1   8  10        3.35        0.76      1.97 o 
   2   8  10      268.37      277.71      6.06 o 
   3   8  10       74.65       76.25      3.89 o 
   4   8  10       81.97       79.74      6.59 o 
   5   8  10      142.95      130.77      8.88 o 
   6   8  10       12.90       19.52      2.50 o 
   7   8  10        0.28        0.95      2.30 o 
   8   8  10        1.07        2.07      3.29 o 
   9   8  10        6.73       10.76      2.56 o 
  10   8  10        9.06        2.28      4.33 o 
 -11   9  10       15.02       19.07      5.60 o 
 -10   9  10       22.19       29.26      8.21 o 
  -9   9  10        0.39        7.62      5.26 o 
  -8   9  10        2.51        8.93      3.69 o 
  -7   9  10       23.84       39.86      4.36 o 
  -6   9  10       31.29       43.64      4.35 o 
  -5   9  10      102.76      119.57      5.61 o 
  -4   9  10      105.83      116.56      5.44 o 
  -3   9  10       44.81       40.08      3.24 o 
  -2   9  10       84.47       76.12      3.71 o 
  -1   9  10      463.02      498.48     10.04 o 
   0   9  10       73.42       66.18      3.12 o 
   1   9  10        1.62       -1.72      2.84 o 
   2   9  10      512.90      497.94      9.87 o 
   3   9  10        0.04        1.57      2.30 o 
   4   9  10        7.86        8.55      2.45 o 
   5   9  10        4.38       -0.46      2.48 o 
   6   9  10       66.80       61.07      3.47 o 
   7   9  10        5.99        2.74      1.97 o 
   8   9  10       11.67       10.45      2.05 o 
   9   9  10        0.01        2.01      2.45 o 
  10   9  10        0.02        0.65      5.84 o 
 -10  10  10       19.84       27.29      4.84 o 
  -9  10  10        8.02       12.23      4.08 o 
  -8  10  10        0.38        2.02      3.61 o 
  -7  10  10       18.63       20.61      3.90 o 
  -6  10  10        0.88       -2.70      2.91 o 
  -5  10  10        3.29        3.36      3.14 o 
  -4  10  10        1.49        0.89      3.20 o 
  -3  10  10      132.13      124.58      5.46 o 
  -2  10  10      230.95      219.14      6.76 o 
  -1  10  10        0.08        0.81      2.48 o 
   0  10  10        2.59        5.58      2.63 o 
   1  10  10       40.84       41.73      3.46 o 
   2  10  10      264.23      269.70      7.19 o 
   3  10  10        0.49       -0.71      2.28 o 
   4  10  10       34.19       32.53      3.69 o 
   5  10  10       95.27       94.19      4.38 o 
   6  10  10        7.42        8.75      2.40 o 
   7  10  10       57.53       59.26      3.21 o 
   8  10  10        0.21        1.73      2.54 o 
   9  10  10        1.59        1.53      3.21 o 
  10  10  10        2.39        4.97      5.79 o 
 -10  11  10        6.60        3.12      4.99 o 
  -9  11  10        1.37       -2.09      3.55 o 
  -8  11  10        0.00        2.20      4.40 o 
  -7  11  10       35.66       31.27      4.39 o 
  -6  11  10        1.95       -1.07      3.03 o 
  -5  11  10        2.21        5.13      3.18 o 
  -4  11  10       12.45       10.19      3.09 o 
  -3  11  10      122.90      122.59      5.58 o 
  -2  11  10       55.19       55.94      4.15 o 
  -1  11  10       55.02       55.50      3.99 o 
   0  11  10      241.58      239.28      6.94 o 
   1  11  10       34.16       35.17      3.99 o 
   2  11  10      120.04      106.47      5.62 o 
   3  11  10      119.69      130.04      6.05 o 
   4  11  10        5.53       10.03      3.07 o 
   5  11  10       23.55       33.82      8.97 o 
   6  11  10       18.65       20.63      3.36 o 
   7  11  10        4.51        6.90      2.54 o 
   8  11  10       12.36       11.05      2.67 o 
   9  11  10       21.77       34.95      5.81 o 
  10  11  10       23.75       26.91     11.24 o 
 -10  12  10       13.42        4.04      5.03 o 
  -9  12  10       13.22       10.71      5.85 o 
  -8  12  10        1.09       -0.68      3.62 o 
  -7  12  10       50.24       56.79      5.12 o 
  -6  12  10       16.00       14.26      3.65 o 
  -5  12  10       10.36        3.60      3.25 o 
  -4  12  10       42.78       37.61      4.07 o 
  -3  12  10       31.07       26.76      4.41 o 
  -2  12  10      389.23      385.26      9.34 o 
  -1  12  10       96.14       89.36      4.76 o 
   0  12  10       15.53        9.98      3.27 o 
   1  12  10        8.27       12.63      3.42 o 
   2  12  10      113.95      126.04      6.96 o 
   3  12  10       86.82       84.23      5.23 o 
   4  12  10        8.23       10.95      5.76 o 
   5  12  10       25.18       25.63      3.70 o 
   6  12  10       17.74       18.76      4.79 o 
   7  12  10       23.49       23.09      3.11 o 
   8  12  10       10.44        9.69      3.10 o 
   9  12  10        6.33       12.60      4.76 o 
  -9  13  10        0.63        0.89      4.01 o 
  -8  13  10       32.95       32.99      4.87 o 
  -7  13  10       55.26       61.22      5.24 o 
  -6  13  10       48.47       55.50      4.93 o 
  -5  13  10        3.75       -2.49      4.11 o 
  -4  13  10       12.10        5.15      3.03 o 
  -3  13  10        5.33        5.04      4.70 o 
  -2  13  10       35.27       39.60      4.66 o 
  -1  13  10       24.86       24.78      3.51 o 
   0  13  10        0.40       -0.17      2.86 o 
   1  13  10        1.31        8.50      3.34 o 
   2  13  10       32.28       29.77      4.11 o 
   3  13  10       18.35       10.59      3.37 o 
   4  13  10        7.63        5.35      4.47 o 
   5  13  10       30.60       21.82      3.79 o 
   6  13  10        0.35       -3.39      4.40 o 
   7  13  10        0.30        2.47      2.64 o 
   8  13  10        4.37        3.79      2.84 o 
   9  13  10       16.24       23.05      4.53 o 
  -9  14  10        0.20       -4.88      4.88 o 
  -8  14  10        8.79       14.63      4.36 o 
  -7  14  10       66.81       65.50      5.50 o 
  -6  14  10       11.63        5.00      3.67 o 
  -5  14  10        2.19       -2.88      2.88 o 
  -4  14  10       11.51        8.97      3.80 o 
  -3  14  10        0.08       -3.33      3.33 o 
  -2  14  10       31.21       20.71      4.13 o 
  -1  14  10        0.24       -2.58      2.58 o 
   0  14  10       48.75       53.37      4.79 o 
   1  14  10        9.73       10.24      3.49 o 
   2  14  10        1.68        5.23      3.32 o 
   3  14  10       49.90       28.81      4.14 o 
   4  14  10        4.90        3.62      3.46 o 
   5  14  10        9.24        8.99      3.51 o 
   6  14  10        0.67       -0.95      5.13 o 
   7  14  10       13.28       11.84      3.39 o 
   8  14  10        0.23        4.38      2.85 o 
  -8  15  10        8.48        6.16      4.05 o 
  -7  15  10       21.17       16.63      4.28 o 
  -6  15  10        0.09       -3.42      3.42 o 
  -5  15  10        0.33        3.75      3.95 o 
  -4  15  10        0.67        1.96      3.72 o 
  -3  15  10        0.70       -3.18      6.97 o 
  -2  15  10       11.39       11.99      4.67 o 
  -1  15  10       17.54        8.05      3.17 o 
   0  15  10        5.57        8.75      3.53 o 
   1  15  10       68.82       69.19      5.37 o 
   2  15  10        0.06       -3.13      3.13 o 
   3  15  10        1.57        2.98      4.56 o 
   4  15  10        9.77        6.90      3.49 o 
   5  15  10       80.14       75.06     10.45 o 
   6  15  10       17.27       19.91      4.12 o 
   7  15  10        0.03       -1.12      3.55 o 
   8  15  10        0.89        3.43      3.07 o 
  -8  16  10       26.00       24.87      4.92 o 
  -7  16  10        0.50       -0.14      3.82 o 
  -6  16  10        0.02       -1.18      4.16 o 
  -5  16  10        1.52       -0.82      4.05 o 
  -4  16  10       56.03       57.10      5.88 o 
  -3  16  10       41.11       44.56      5.32 o 
  -2  16  10        0.99        3.50      3.76 o 
  -1  16  10        8.29        6.33      3.60 o 
   0  16  10        3.92       -0.35      3.66 o 
   1  16  10        2.53        3.11      3.56 o 
   2  16  10        4.45        6.22      3.58 o 
   3  16  10        9.07        7.82      3.61 o 
   4  16  10       36.79       34.98      4.71 o 
   5  16  10        2.08        7.81      3.84 o 
   6  16  10       26.71       38.76      6.15 o 
   7  16  10        0.18        1.30      4.50 o 
  -7  17  10        0.00       -4.24      4.24 o 
  -6  17  10        0.45       -1.76      4.10 o 
  -5  17  10       21.72       13.21      4.85 o 
  -4  17  10        3.48        1.20      4.03 o 
  -3  17  10        0.30       -3.49      3.49 o 
  -2  17  10        0.00       -3.55      3.55 o 
  -1  17  10        0.96        0.28      3.62 o 
   0  17  10       31.33       34.53      4.76 o 
   1  17  10        3.01       -3.35      3.35 o 
   2  17  10        3.82        7.11      3.90 o 
   3  17  10       31.10       33.23      4.73 o 
   4  17  10       27.41       30.82      4.66 o 
   5  17  10        0.11        2.74      3.99 o 
   6  17  10        3.12        0.94      3.72 o 
  -6  18  10        1.29        3.00      4.64 o 
  -5  18  10       14.83       13.46      4.90 o 
  -4  18  10       16.07       14.94      5.60 o 
  -3  18  10        0.54        3.71      4.29 o 
  -2  18  10        6.94        0.97     10.37 o 
  -1  18  10        0.97       -4.04      5.51 o 
   0  18  10        6.68        1.76      3.78 o 
   1  18  10        1.82       -0.88      3.51 o 
   2  18  10        3.53        2.51      3.70 o 
   3  18  10        3.50        4.03      3.82 o 
   4  18  10        2.72        4.18      5.04 o 
   5  18  10        3.48        3.93      4.00 o 
   6  18  10       21.55       37.15      6.23 o 
  -5  19  10       12.12       14.98      5.70 o 
  -4  19  10      120.81      130.43      8.23 o 
  -3  19  10       19.00       21.76      5.07 o 
  -2  19  10        2.25       -0.26      4.92 o 
  -1  19  10        0.01       -1.15      3.92 o 
   0  19  10       16.05       19.96      4.54 o 
   1  19  10        5.54        0.49      3.87 o 
   2  19  10        8.22       11.94      4.31 o 
   3  19  10        0.07        5.05      4.07 o 
   4  19  10        1.11       -2.91      5.09 o 
   5  19  10       21.85       36.20      6.39 o 
  -4  20  10       14.21       24.37      6.18 o 
  -3  20  10        3.39       -4.21      4.21 o 
  -2  20  10        7.47        5.59      5.58 o 
  -1  20  10        0.01        3.71      4.36 o 
   0  20  10       25.46       27.44      4.97 o 
   1  20  10        4.93        5.42      4.13 o 
   2  20  10        5.36        4.30      5.91 o 
   3  20  10        7.20        3.56      4.04 o 
  -1  21  10        6.29       10.60      4.82 o 
   0  21  10        5.89        8.00      4.45 o 
   1  21  10       44.27       30.89      5.49 o 
 -11   0  11        4.24        3.29      5.91 o 
  -9   0  11        1.16       -0.40      7.11 o 
  -7   0  11       13.13        6.20      7.37 o 
  -5   0  11     1050.46     1083.35     25.24 o 
  -3   0  11       12.38       -1.23      3.70 o 
  -1   0  11      209.92      194.51      8.53 o 
   1   0  11       45.77       64.25      9.53 o 
   3   0  11       60.82       57.45      4.91 o 
   5   0  11       44.31       40.96      4.38 o 
   7   0  11       29.80       29.98      3.77 o 
   9   0  11        0.02       -2.58      7.90 o 
  11   0  11       26.71       13.76     10.23 o 
 -11   1  11        1.37        0.94      4.25 o 
 -10   1  11       39.57       37.19      5.76 o 
  -9   1  11        3.89        3.35      3.72 o 
  -8   1  11       79.95       63.51      5.10 o 
  -7   1  11       66.87       47.34      4.58 o 
  -6   1  11       11.36        5.08      5.05 o 
  -5   1  11       33.60       29.50      3.90 o 
  -4   1  11       14.18       11.04      3.75 o 
  -3   1  11       40.47       37.82      3.56 o 
  -2   1  11      153.27      147.38      4.79 o 
  -1   1  11      161.12      144.78      3.52 o 
   0   1  11      625.16      665.65      8.48 o 
   1   1  11        5.24        3.73      1.69 o 
   2   1  11      135.59      138.64      4.28 o 
   3   1  11       10.02       10.22      2.26 o 
   4   1  11        0.99        2.26      2.03 o 
   5   1  11        1.60       -0.95      2.16 o 
   6   1  11       18.76       20.55      3.53 o 
   7   1  11        0.00       -0.79      2.03 o 
   8   1  11       25.79       22.35      3.64 o 
   9   1  11       17.62       18.27      6.65 o 
  10   1  11        9.51       13.48      6.17 o 
 -11   2  11        0.56        2.03      4.45 o 
 -10   2  11        0.16       -4.79      4.85 o 
  -9   2  11       13.82       21.84      4.37 o 
  -8   2  11        3.94        2.84      3.38 o 
  -7   2  11       19.31       13.80      3.74 o 
  -6   2  11       22.45       24.62      3.70 o 
  -5   2  11      230.06      203.96      8.40 o 
  -4   2  11        6.41        8.71      3.06 o 
  -3   2  11      546.03      583.05      9.63 o 
  -2   2  11      446.44      463.28      8.16 o 
  -1   2  11       53.40       57.48      2.51 o 
   0   2  11      171.37      158.14      3.91 o 
   1   2  11       32.36       28.04      2.50 o 
   2   2  11        0.00       -1.89      1.89 o 
   3   2  11      250.21      249.73      5.69 o 
   4   2  11      507.68      485.73      8.84 o 
   5   2  11       71.02       79.26      3.32 o 
   6   2  11       15.71       15.31      2.02 o 
   7   2  11       71.34       65.61      3.49 o 
   8   2  11       24.42       31.44      4.48 o 
   9   2  11        6.41       17.14      7.74 o 
  10   2  11       18.22       16.22      7.11 o 
 -11   3  11        4.85        7.61      4.40 o 
 -10   3  11        0.57        0.28      4.01 o 
  -9   3  11       56.77       72.07      5.46 o 
  -8   3  11        5.58        4.69      3.58 o 
  -7   3  11       31.64       27.33      4.15 o 
  -6   3  11        1.40        4.89      3.08 o 
  -5   3  11       14.91       12.74      4.35 o 
  -4   3  11       40.68       62.47      4.51 o 
  -3   3  11      219.09      232.89      5.83 o 
  -2   3  11       29.20       24.02      2.51 o 
  -1   3  11        5.97        4.60      2.41 o 
   0   3  11      188.08      174.06      4.06 o 
   1   3  11       22.18       24.65      2.24 o 
   2   3  11      154.98      167.16      5.39 o 
   3   3  11      324.88      324.74      6.60 o 
   4   3  11      165.18      162.06      9.59 o 
   5   3  11        0.23       -0.41      2.83 o 
   6   3  11        2.71       -0.75      1.75 o 
   7   3  11        3.65       -0.91      1.63 o 
   8   3  11        0.80        4.79      3.08 o 
   9   3  11        7.73       13.61      6.49 o 
  10   3  11        6.34       -2.12      6.32 o 
 -11   4  11        0.15        1.93      4.35 o 
 -10   4  11       11.63       10.89      4.28 o 
  -9   4  11       45.29       46.50      4.97 o 
  -8   4  11        0.68       -2.01      3.21 o 
  -7   4  11       46.91       48.44      4.56 o 
  -6   4  11       49.62       48.07      4.40 o 
  -5   4  11        6.67        2.05      3.14 o 
  -4   4  11       37.99       35.66      3.73 o 
  -3   4  11       37.41       33.91      2.95 o 
  -2   4  11      165.39      151.43      4.41 o 
  -1   4  11      212.61      195.10      4.81 o 
   0   4  11       51.94       47.78      2.67 o 
   1   4  11        2.92       -1.48      1.92 o 
   2   4  11       49.60       53.81      3.12 o 
   3   4  11       26.61       23.76      3.30 o 
   4   4  11      174.38      161.28      4.90 o 
   5   4  11       12.44        9.17      2.07 o 
   6   4  11      129.66      128.20      5.29 o 
   7   4  11       24.02       25.13      2.17 o 
   8   4  11        1.15       -0.72      2.05 o 
   9   4  11        1.26       -2.28      3.11 o 
  10   4  11        3.39        3.43      6.68 o 
 -11   5  11       11.52       22.58      5.04 o 
 -10   5  11       28.15       31.06      5.00 o 
  -9   5  11       71.40       78.81      5.74 o 
  -8   5  11       19.57       15.35      4.07 o 
  -7   5  11       42.75       35.44      4.30 o 
  -6   5  11      122.90      119.73      5.87 o 
  -5   5  11        9.20        9.81      3.36 o 
  -4   5  11        0.71        2.07      2.21 o 
  -3   5  11       46.81       35.04      2.95 o 
  -2   5  11        1.20       -2.06      2.06 o 
  -1   5  11       45.92       51.25      3.21 o 
   0   5  11       75.21       79.69      3.56 o 
   1   5  11       13.33        8.33      2.10 o 
   2   5  11       28.08       22.90      2.85 o 
   3   5  11       25.03       36.65      4.47 o 
   4   5  11      400.50      373.64      7.22 o 
   5   5  11        3.95        1.53      1.94 o 
   6   5  11        0.02       -0.95      1.85 o 
   7   5  11        3.51        2.16      2.36 o 
   8   5  11        0.91       -2.20      2.20 o 
   9   5  11        6.87        2.99     10.55 o 
  10   5  11       16.81       10.82     10.20 o 
 -11   6  11        2.16        4.01      5.26 o 
 -10   6  11        7.63        4.65      4.37 o 
  -9   6  11       18.26        8.86      4.11 o 
  -8   6  11       23.27       22.03      4.28 o 
  -7   6  11       20.97       24.47      4.19 o 
  -6   6  11      230.05      244.01      8.40 o 
  -5   6  11       71.22       65.67      4.63 o 
  -4   6  11       72.24       66.57      3.71 o 
  -3   6  11        1.09        1.38      2.36 o 
  -2   6  11       87.96       84.97      5.57 o 
  -1   6  11      111.19       92.64      4.10 o 
   0   6  11       48.18       46.38      3.23 o 
   1   6  11        5.43        7.43      2.56 o 
   2   6  11        0.35        0.86      2.27 o 
   3   6  11      195.65      181.60      5.67 o 
   4   6  11       23.24       19.83      2.79 o 
   5   6  11        9.55        8.57      2.26 o 
   6   6  11       13.58        8.10      2.26 o 
   7   6  11        5.00        8.79      2.07 o 
   8   6  11        3.46        4.04      2.65 o 
   9   6  11        2.48       -0.86      3.76 o 
  10   6  11        3.53        6.01      4.21 o 
 -10   7  11        8.72       10.98      4.50 o 
  -9   7  11       20.25       21.09      5.47 o 
  -8   7  11        0.05       -3.50      3.50 o 
  -7   7  11      109.29      104.36      5.87 o 
  -6   7  11       12.91       13.67      3.72 o 
  -5   7  11        6.27        8.10      3.32 o 
  -4   7  11       19.26       20.28      2.92 o 
  -3   7  11      419.94      399.99      8.14 o 
  -2   7  11        0.00       -2.33      2.33 o 
  -1   7  11       16.66        8.88      2.74 o 
   0   7  11      187.35      197.45      6.17 o 
   1   7  11      205.46      180.10      7.01 o 
   2   7  11       78.20       64.53      3.83 o 
   3   7  11       10.20       15.79      2.77 o 
   4   7  11       29.63       29.12      3.06 o 
   5   7  11       40.42       44.78      3.20 o 
   6   7  11       34.67       43.53      3.05 o 
   7   7  11       18.68       17.53      2.40 o 
   8   7  11        8.72        3.94      3.29 o 
   9   7  11       78.06       88.69      7.89 o 
  10   7  11       12.62        3.66      7.06 o 
 -10   8  11       16.61       30.39      5.02 o 
  -9   8  11       15.35       17.65      5.04 o 
  -8   8  11       13.60       14.80      4.15 o 
  -7   8  11       41.76       41.92      4.81 o 
  -6   8  11       25.43       21.52      3.92 o 
  -5   8  11       16.89       20.96      3.08 o 
  -4   8  11       43.93       43.19      3.90 o 
  -3   8  11      159.53      168.39      6.19 o 
  -2   8  11       69.76       69.45      4.23 o 
  -1   8  11       61.76       54.81      5.43 o 
   0   8  11       41.42       38.02      4.04 o 
   1   8  11       16.15       16.47      2.98 o 
   2   8  11      103.35      105.43      4.74 o 
   3   8  11       25.21       17.20      3.11 o 
   4   8  11        0.02       -1.67      2.22 o 
   5   8  11       11.27       13.29      2.54 o 
   6   8  11       33.61       40.25      3.16 o 
   7   8  11       32.65       38.98      3.00 o 
   8   8  11        2.95        0.95      2.89 o 
   9   8  11        8.54        6.68      6.35 o 
  10   8  11       26.12       22.93     11.27 o 
 -10   9  11       13.76       18.87      4.87 o 
  -9   9  11        9.64       11.54      4.18 o 
  -8   9  11       27.68       22.69      4.40 o 
  -7   9  11       18.33       15.90      5.49 o 
  -6   9  11        1.29        4.07      3.44 o 
  -5   9  11        4.39        8.18      2.76 o 
  -4   9  11       19.49       27.41      3.21 o 
  -3   9  11       27.73       22.78      3.48 o 
  -2   9  11      160.49      159.85      6.03 o 
  -1   9  11       80.86       72.18      4.95 o 
   0   9  11       18.76       11.82      3.28 o 
   1   9  11      338.56      340.83      9.59 o 
   2   9  11        7.94       11.74      3.28 o 
   3   9  11       11.40       10.13      3.22 o 
   4   9  11       95.22       73.86      4.08 o 
   5   9  11        7.25       12.37      2.67 o 
   6   9  11        9.96        5.12      2.99 o 
   7   9  11        5.62        4.99      2.96 o 
   8   9  11        2.07        1.27      3.15 o 
   9   9  11       10.61        9.26      4.87 o 
 -10  10  11       23.05       31.28      5.25 o 
  -9  10  11        0.98        0.72      3.94 o 
  -8  10  11        2.04        4.47      3.61 o 
  -7  10  11       50.53       46.97      6.27 o 
  -6  10  11        7.62        2.74      4.10 o 
  -5  10  11       94.18      106.69      5.72 o 
  -4  10  11       23.06       21.64      3.06 o 
  -3  10  11       60.32       57.79      4.76 o 
  -2  10  11        2.10       -1.08      2.68 o 
  -1  10  11        5.03        2.77      3.10 o 
   0  10  11        0.15       -2.77      2.77 o 
   1  10  11       10.31        7.08      4.38 o 
   2  10  11        0.02       -0.63      3.00 o 
   3  10  11        8.79        7.30      3.31 o 
   4  10  11      180.42      165.24      6.68 o 
   5  10  11        1.46       -0.48      2.73 o 
   6  10  11        2.43        1.35      2.65 o 
   7  10  11        6.53        3.16      2.91 o 
   8  10  11       23.96       26.42      5.42 o 
   9  10  11        9.90       11.73      5.10 o 
  -9  11  11        9.90       11.13      4.46 o 
  -8  11  11       82.95      104.32      6.37 o 
  -7  11  11       93.44       83.30      6.49 o 
  -6  11  11        0.71        4.49      3.41 o 
  -5  11  11       14.02       16.28      5.36 o 
  -4  11  11       50.98       44.05      6.46 o 
  -3  11  11       87.04       85.80      4.94 o 
  -2  11  11       45.90       48.57      4.05 o 
  -1  11  11       59.28       44.41      4.48 o 
   0  11  11       10.12        8.98      3.60 o 
   1  11  11       12.82       10.93      3.45 o 
   2  11  11       41.46       33.97      4.08 o 
   3  11  11        0.00       -2.84      2.84 o 
   4  11  11        0.24        3.24      3.15 o 
   5  11  11       33.00       43.24      4.22 o 
   6  11  11        0.12        2.19      2.90 o 
   7  11  11        1.27        0.76      2.88 o 
   8  11  11       30.38       36.71     12.99 o 
   9  11  11        7.08       -0.29      4.77 o 
  -9  12  11       13.89       19.18      5.14 o 
  -8  12  11       12.85        9.46      4.17 o 
  -7  12  11        7.74        7.00      3.80 o 
  -6  12  11       16.57       18.18      4.10 o 
  -5  12  11       38.94       41.18      5.17 o 
  -4  12  11       22.52       30.18      4.71 o 
  -3  12  11       37.72       35.33      5.92 o 
  -2  12  11       44.83       47.77      4.18 o 
  -1  12  11        6.99        6.90      3.49 o 
   0  12  11        8.88        7.20      4.05 o 
   1  12  11       46.84       40.08      4.37 o 
   2  12  11       40.35       42.55      5.62 o 
   3  12  11        4.45       -3.01      3.01 o 
   4  12  11      118.64      123.65      6.28 o 
   5  12  11        0.77        4.17      3.85 o 
   6  12  11       26.62       27.82      3.90 o 
   7  12  11        2.31        4.96      3.15 o 
   8  12  11       28.08       14.52      3.69 o 
  -8  13  11        1.60        5.75      4.09 o 
  -7  13  11       14.40        9.61      4.08 o 
  -6  13  11        4.45        1.98      5.69 o 
  -5  13  11        2.57       -1.90      3.84 o 
  -4  13  11       24.24       24.57      4.62 o 
  -3  13  11        4.67        4.92      3.00 o 
  -2  13  11       14.28       17.05      3.50 o 
  -1  13  11       36.73       35.81      4.47 o 
   0  13  11        2.37        2.40      3.35 o 
   1  13  11        5.65        6.14      3.47 o 
   2  13  11       32.43       38.93      4.56 o 
   3  13  11       87.45       78.51      5.47 o 
   4  13  11       15.62        9.00      3.59 o 
   5  13  11       30.78       25.38      4.09 o 
   6  13  11        0.21        1.28      3.25 o 
   7  13  11        0.59        0.42      3.14 o 
   8  13  11       12.67       13.34      3.60 o 
  -8  14  11        0.03       -3.81      3.81 o 
  -7  14  11        3.13        3.54      4.71 o 
  -6  14  11        5.08       17.43     10.94 o 
  -5  14  11       10.37        3.20      4.18 o 
  -4  14  11       22.85       26.12      4.80 o 
  -3  14  11       39.49       35.85      4.17 o 
  -2  14  11       90.45       91.68      6.05 o 
  -1  14  11        1.17        0.03      3.26 o 
   0  14  11       42.19       51.74      6.69 o 
   1  14  11        1.54       -1.03      4.25 o 
   2  14  11       30.03       27.80      4.29 o 
   3  14  11       10.21        7.15      3.70 o 
   4  14  11       11.69        9.84      5.65 o 
   5  14  11        1.39       -1.11      3.28 o 
   6  14  11       88.62       96.19      5.96 o 
   7  14  11        0.94        5.35      3.53 o 
  -7  15  11        1.49       -4.80      4.80 o 
  -6  15  11        5.69        6.93      4.53 o 
  -5  15  11       53.04       66.32      6.39 o 
  -4  15  11        2.29        5.91      4.27 o 
  -3  15  11       16.29       13.80      7.03 o 
  -2  15  11        0.75        2.36      3.58 o 
  -1  15  11        2.02        2.31      3.51 o 
   0  15  11       17.56       13.91      3.99 o 
   1  15  11       20.79       26.56      4.31 o 
   2  15  11        4.77        0.08      3.52 o 
   3  15  11       11.88       16.78      7.46 o 
   4  15  11       16.95       19.94      4.24 o 
   5  15  11       69.11       83.69      6.00 o 
   6  15  11        7.74        9.50      6.26 o 
   7  15  11       12.42        8.72      3.84 o 
  -7  16  11        4.29        0.56      5.63 o 
  -6  16  11       25.65       21.46      5.49 o 
  -5  16  11       41.80       40.48      7.15 o 
  -4  16  11       10.51        7.27      4.29 o 
  -3  16  11       32.72       31.64      6.17 o 
  -2  16  11       29.06       30.03      4.77 o 
  -1  16  11       25.04       26.31      4.71 o 
   0  16  11        0.06        0.37      3.50 o 
   1  16  11        0.02       -3.38      3.38 o 
   2  16  11        0.00       -0.60      3.54 o 
   3  16  11        0.02        0.15      3.51 o 
   4  16  11        5.28        9.56      4.12 o 
   5  16  11       11.68        9.55      4.15 o 
   6  16  11       11.18        3.85      3.91 o 
  -6  17  11        7.39        6.17      4.76 o 
  -5  17  11        5.47        5.63      6.01 o 
  -4  17  11        3.99        5.67      4.51 o 
  -3  17  11        0.08       -5.00      5.00 o 
  -2  17  11       17.76       13.35      4.84 o 
  -1  17  11        0.26       -2.33      3.67 o 
   0  17  11        3.48        5.54      3.97 o 
   1  17  11       24.62       24.50      4.69 o 
   2  17  11        6.95        4.82      4.25 o 
   3  17  11        3.93        0.93      3.69 o 
   4  17  11        1.20        0.79      3.79 o 
   5  17  11        5.93       -0.37      3.91 o 
  -5  18  11       20.68       29.03      5.90 o 
  -4  18  11        0.39        3.59      4.62 o 
  -3  18  11       22.54       28.16      6.62 o 
  -2  18  11       14.62       19.12      6.69 o 
  -1  18  11       30.96       33.55      5.08 o 
   0  18  11        0.99        1.91      4.03 o 
   1  18  11        0.73        3.55      3.92 o 
   2  18  11       35.69       25.77      4.90 o 
   3  18  11        0.04       -3.64      3.64 o 
   4  18  11        3.12       -0.11      3.91 o 
  -3  19  11        9.91       16.64      6.07 o 
  -2  19  11        1.36        1.18      4.14 o 
  -1  19  11        0.64       -2.02      3.94 o 
   0  19  11        0.19       -0.99      3.80 o 
   1  19  11       13.13       12.32      4.52 o 
   2  19  11        1.29        0.25      3.93 o 
   3  19  11        0.01       -5.21      7.57 o 
 -10   0  12       11.47       11.07      9.29 o 
  -8   0  12       50.43       46.94      9.47 o 
  -6   0  12        5.28        2.08      4.84 o 
  -4   0  12      127.70      121.37      7.78 o 
  -2   0  12       53.55       40.06      7.51 o 
   0   0  12       88.75       89.06      6.08 o 
   2   0  12      436.90      433.23     12.96 o 
   4   0  12      117.21      112.53      6.74 o 
   6   0  12       82.21       74.73      5.71 o 
   8   0  12        0.01        9.31      8.83 o 
  10   0  12       70.39       80.25     13.85 o 
 -10   1  12        8.40        6.67      4.32 o 
  -9   1  12        0.81        3.36      5.02 o 
  -8   1  12        0.10        5.61      3.66 o 
  -7   1  12       13.10       14.73      3.85 o 
  -6   1  12        1.74        1.57      3.19 o 
  -5   1  12       35.03       35.49      4.10 o 
  -4   1  12        4.14        6.14      3.04 o 
  -3   1  12       24.90       21.44      3.94 o 
  -2   1  12       91.77      101.39      6.97 o 
  -1   1  12       81.85       77.98      3.96 o 
   0   1  12      108.66      109.61      4.75 o 
   1   1  12        6.68        6.94      2.56 o 
   2   1  12        3.09        3.54      2.62 o 
   3   1  12       55.38       48.95      3.62 o 
   4   1  12        0.92        0.12      2.67 o 
   5   1  12        0.48       -3.30      3.30 o 
   6   1  12        0.67       -2.27      2.27 o 
   7   1  12        2.13        0.26      2.24 o 
   8   1  12        0.23        6.17      5.97 o 
   9   1  12       18.81       20.80      7.18 o 
  10   1  12       14.98       20.82      7.38 o 
 -10   2  12        0.26        0.28      4.11 o 
  -9   2  12        0.83       -0.72      3.69 o 
  -8   2  12       18.83       25.30      4.36 o 
  -7   2  12       31.41       32.56      4.32 o 
  -6   2  12       58.68       56.87      4.68 o 
  -5   2  12        2.44        3.42      3.24 o 
  -4   2  12        0.01       -2.82      2.82 o 
  -3   2  12       13.09       11.45      3.69 o 
  -2   2  12       33.94       32.19      4.08 o 
  -1   2  12       77.01       82.51      3.67 o 
   0   2  12      119.29      121.26      5.55 o 
   1   2  12        2.98       -0.28      2.04 o 
   2   2  12       43.70       43.28      3.06 o 
   3   2  12       34.75       39.16      2.98 o 
   4   2  12       18.66       17.54      2.43 o 
   5   2  12       11.38        9.41      2.23 o 
   6   2  12        0.74        1.64      2.72 o 
   7   2  12       10.07        6.73      2.44 o 
   8   2  12        2.40        6.94      3.23 o 
   9   2  12       38.69       46.37      8.09 o 
  10   2  12        4.96        2.90      6.69 o 
 -10   3  12        0.32        6.53      4.59 o 
  -9   3  12       21.08       22.45      4.61 o 
  -8   3  12        1.40       -0.47      3.43 o 
  -7   3  12        4.79       10.08      3.68 o 
  -6   3  12       19.62       22.63      3.96 o 
  -5   3  12       19.85        9.89      3.37 o 
  -4   3  12        6.09        0.35      4.03 o 
  -3   3  12       41.49       50.58      4.75 o 
  -2   3  12      226.81      237.50      7.80 o 
  -1   3  12        7.80        6.90      3.17 o 
   0   3  12      592.65      618.94     10.14 o 
   1   3  12       16.93       18.25      2.61 o 
   2   3  12       67.44       68.89      3.53 o 
   3   3  12       54.03       56.46      3.32 o 
   4   3  12        2.22        4.32      2.16 o 
   5   3  12        8.57       11.23      2.27 o 
   6   3  12       72.43       79.14      3.46 o 
   7   3  12       68.13       71.79      5.43 o 
   8   3  12       27.82       38.62      6.21 o 
   9   3  12        1.68        5.55      5.80 o 
  10   3  12        0.04        1.99      6.69 o 
 -10   4  12       25.48       31.42      6.33 o 
  -9   4  12       32.99       58.24      6.30 o 
  -8   4  12       46.61       63.01      5.34 o 
  -7   4  12      158.02      162.63      8.29 o 
  -6   4  12       34.75       40.36      6.99 o 
  -5   4  12       48.32       47.45      4.41 o 
  -4   4  12        4.86        9.25      3.24 o 
  -3   4  12      103.39      101.22      5.99 o 
  -2   4  12      148.82      135.88      8.92 o 
  -1   4  12       64.86       50.30      4.42 o 
   0   4  12       13.62        7.97      2.84 o 
   1   4  12      147.98      169.20      5.15 o 
   2   4  12       18.12       14.31      2.55 o 
   3   4  12      162.82      151.99      6.49 o 
   4   4  12       14.41       18.98      2.51 o 
   5   4  12       32.86       41.52      2.91 o 
   6   4  12        8.06        6.59      2.17 o 
   7   4  12       10.33       11.73      2.62 o 
   8   4  12        1.31       -4.08      4.11 o 
   9   4  12        0.00        0.93     10.51 o 
 -10   5  12       17.87       25.54      5.02 o 
  -9   5  12        1.87        8.00      4.67 o 
  -8   5  12        0.01        4.33      3.69 o 
  -7   5  12        3.68       -1.87      4.00 o 
  -6   5  12        1.66        2.41      3.45 o 
  -5   5  12       76.94      106.51     12.53 o 
  -4   5  12      139.33      182.73      8.13 o 
  -3   5  12       13.76       10.96      3.01 o 
  -2   5  12       62.88       52.86      4.72 o 
  -1   5  12       43.89       39.73      4.07 o 
   0   5  12       13.89       11.85      3.46 o 
   1   5  12        6.19        5.56      2.65 o 
   2   5  12       16.59       14.10      2.81 o 
   3   5  12       70.77       78.98      4.13 o 
   4   5  12        2.34       -2.07      2.07 o 
   5   5  12       19.66       19.92      2.54 o 
   6   5  12        1.55        1.75      2.51 o 
   7   5  12        6.98        5.12      2.50 o 
   8   5  12        8.37        4.02      3.94 o 
   9   5  12        5.78        6.22      4.04 o 
 -10   6  12       58.83       69.37      6.17 o 
  -9   6  12       42.30       50.95      5.55 o 
  -8   6  12       36.41       39.59      4.88 o 
  -7   6  12       60.32       61.54      5.19 o 
  -6   6  12        0.62       -0.53      4.65 o 
  -5   6  12       19.07       30.42      4.09 o 
  -4   6  12        0.10        2.77      3.83 o 
  -3   6  12      113.09      123.98      5.39 o 
  -2   6  12        0.31       -1.26      2.81 o 
  -1   6  12       12.90        8.29      3.28 o 
   0   6  12       29.19       41.19      5.40 o 
   1   6  12        7.18        9.79      5.82 o 
   2   6  12       15.22        8.21      3.41 o 
   3   6  12      127.53      126.04      5.75 o 
   4   6  12        1.09        2.92      2.43 o 
   5   6  12        2.78        2.38      2.29 o 
   6   6  12       60.57       67.52      3.70 o 
   7   6  12        9.59        6.18      2.88 o 
   8   6  12        2.04        4.28      4.01 o 
   9   6  12        1.20        2.78      4.05 o 
 -10   7  12       38.33       45.65      6.85 o 
  -9   7  12        1.34       -2.90      3.97 o 
  -8   7  12        4.12        5.91      3.71 o 
  -7   7  12        0.37        0.94      3.57 o 
  -6   7  12        1.69       -2.48      3.29 o 
  -5   7  12        9.56       12.45      3.64 o 
  -4   7  12      152.61      156.06      7.73 o 
  -3   7  12      222.61      257.91      7.54 o 
  -2   7  12        2.30        0.44      2.92 o 
  -1   7  12        1.64        4.28      4.04 o 
   0   7  12      248.43      225.79      7.92 o 
   1   7  12       21.44       14.30      5.83 o 
   2   7  12      100.50      100.57      7.36 o 
   3   7  12        9.45       15.33      2.98 o 
   4   7  12       31.04       41.13      3.42 o 
   5   7  12       19.03       19.73      2.82 o 
   6   7  12        0.28       -0.83      2.25 o 
   7   7  12        0.72        0.02      2.37 o 
   8   7  12        4.40        0.13      4.04 o 
   9   7  12        6.48        6.85      4.45 o 
  -9   8  12       11.02       16.24      7.86 o 
  -8   8  12       20.27       19.31      4.52 o 
  -7   8  12        2.05       -0.14      3.56 o 
  -6   8  12        0.01       -3.17      3.17 o 
  -5   8  12        4.38        0.36      4.95 o 
  -4   8  12        1.41        1.08      3.03 o 
  -3   8  12       27.82       43.75      5.81 o 
  -2   8  12        1.21        2.90      3.19 o 
  -1   8  12       51.04       54.55      6.04 o 
   0   8  12        9.68        6.71      3.46 o 
   1   8  12      107.24      110.45      5.89 o 
   2   8  12        6.16        7.67      3.24 o 
   3   8  12       62.35       60.08      4.71 o 
   4   8  12       11.53       10.38      6.00 o 
   5   8  12       14.16       15.92      2.89 o 
   6   8  12        3.86        4.50      2.50 o 
   7   8  12        0.41       -2.17      2.21 o 
   8   8  12        2.63       -3.97      3.97 o 
   9   8  12       27.24       30.56      7.82 o 
  -9   9  12        8.91       11.84      4.42 o 
  -8   9  12        0.28        2.94      4.04 o 
  -7   9  12       21.43       23.47      6.04 o 
  -6   9  12      103.57      100.60      6.95 o 
  -5   9  12        1.26       -3.54      3.54 o 
  -4   9  12       10.61       14.16      3.26 o 
  -3   9  12       57.50       52.62      4.24 o 
  -2   9  12       56.39       53.55      6.45 o 
  -1   9  12        6.60        3.25      3.22 o 
   0   9  12       26.11       11.11      3.52 o 
   1   9  12      100.40      114.48      7.25 o 
   2   9  12       93.31       82.34      8.10 o 
   3   9  12      130.70      136.28      6.54 o 
   4   9  12      110.63       99.54      5.58 o 
   5   9  12        0.71       -2.74      2.74 o 
   6   9  12        1.06        6.61      2.98 o 
   7   9  12       35.39       23.58      6.24 o 
   8   9  12        0.53        3.99      6.11 o 
  -9  10  12        0.00       13.59      4.60 o 
  -8  10  12        4.12        4.56      4.28 o 
  -7  10  12        0.06        3.85      3.90 o 
  -6  10  12        7.98        4.32      4.21 o 
  -5  10  12        7.33       11.70      4.30 o 
  -4  10  12       15.43       18.38      3.58 o 
  -3  10  12        4.20        3.01      3.50 o 
  -2  10  12       24.28       15.41      3.89 o 
  -1  10  12       18.43       15.22      3.79 o 
   0  10  12        2.73        0.79      4.04 o 
   1  10  12       15.25       15.17      3.79 o 
   2  10  12       79.35       82.31      5.47 o 
   3  10  12       68.98       72.31      5.17 o 
   4  10  12        1.61        7.97      3.30 o 
   5  10  12       28.55       24.14      3.77 o 
   6  10  12        2.39        1.46      3.24 o 
   7  10  12       29.48       37.03      3.93 o 
   8  10  12        4.67        6.52      4.77 o 
  -8  11  12       15.17       27.22      4.93 o 
  -7  11  12       63.85       71.64      6.78 o 
  -6  11  12       38.51       41.44      5.63 o 
  -5  11  12        3.80        0.82      3.78 o 
  -4  11  12       29.96       28.52      3.88 o 
  -3  11  12        7.25        5.17      3.50 o 
  -2  11  12       60.00       52.05      4.95 o 
  -1  11  12        1.59       -0.28      3.24 o 
   0  11  12       18.44       18.18      3.92 o 
   1  11  12        5.39        1.68      3.53 o 
   2  11  12        3.89        1.55      3.36 o 
   3  11  12        9.16       14.63      5.01 o 
   4  11  12        1.13        5.98      3.50 o 
   5  11  12        8.73       12.29      3.95 o 
   6  11  12        0.31        0.93      3.05 o 
   7  11  12        6.33       10.32      3.31 o 
   8  11  12        0.58        0.23      4.67 o 
  -8  12  12       27.64       45.59      6.34 o 
  -7  12  12        0.11        1.30      4.62 o 
  -6  12  12       32.90       31.79      5.36 o 
  -5  12  12        4.58        4.69      3.54 o 
  -4  12  12       27.59       23.96      4.14 o 
  -3  12  12        6.61       14.30      3.98 o 
  -2  12  12        7.90       -3.14      3.21 o 
  -1  12  12      185.75      199.42      8.18 o 
   0  12  12        1.47       -1.02      3.24 o 
   1  12  12       25.31       25.34      4.16 o 
   2  12  12        0.56        0.58      3.41 o 
   3  12  12      141.28      149.54      7.12 o 
   4  12  12       56.20       64.10      5.18 o 
   5  12  12       78.09       92.38      5.64 o 
   6  12  12       60.20       72.73      5.21 o 
   7  12  12        6.73        3.54      5.75 o 
  -7  13  12       17.08       14.89      5.18 o 
  -6  13  12       57.34       64.33      6.44 o 
  -5  13  12        0.01        3.23      3.49 o 
  -4  13  12       47.81       44.58      4.60 o 
  -3  13  12        6.62        8.80      4.97 o 
  -2  13  12        2.70       -3.37      3.37 o 
  -1  13  12        1.54        2.30      3.55 o 
   0  13  12        2.00        3.05      3.49 o 
   1  13  12       32.91       35.35      4.62 o 
   2  13  12        0.41        2.39      3.61 o 
   3  13  12       30.71       40.60      4.64 o 
   4  13  12       17.74       17.45      5.49 o 
   5  13  12       23.41       24.71      4.25 o 
   6  13  12        0.82        1.82      4.71 o 
   7  13  12       10.53        2.87      3.62 o 
  -7  14  12       13.04        9.85      5.23 o 
  -6  14  12        0.00        1.13      4.44 o 
  -5  14  12        2.49        2.97      6.02 o 
  -4  14  12        5.45        8.72      4.11 o 
  -3  14  12       19.21       17.47      4.42 o 
  -2  14  12        7.99       12.34      4.06 o 
  -1  14  12       55.15       58.70      5.48 o 
   0  14  12        5.61       -1.51      3.50 o 
   1  14  12       17.59       15.82      4.19 o 
   2  14  12        4.56        0.85      3.60 o 
   3  14  12       34.73       38.18      6.46 o 
   4  14  12       22.32       32.02      4.56 o 
   5  14  12       42.27       46.73      5.76 o 
   6  14  12       59.32       65.63      5.52 o 
  -6  15  12       22.51       19.74      5.37 o 
  -5  15  12       25.56       26.16      5.57 o 
  -4  15  12       98.41      125.55      7.48 o 
  -3  15  12        1.17       -2.30      3.70 o 
  -2  15  12       23.88       24.68      4.70 o 
  -1  15  12        6.39        5.56      4.26 o 
   0  15  12        7.24        7.99      4.03 o 
   1  15  12       17.98       17.02      4.31 o 
   2  15  12        7.67       11.97      4.28 o 
   3  15  12       13.85        8.72      3.98 o 
   4  15  12        1.32        2.36      3.69 o 
   5  15  12       78.79       89.66      6.38 o 
  -5  16  12        2.41       -3.10      5.22 o 
  -4  16  12        1.41        1.78      4.21 o 
  -3  16  12       30.63       35.93      5.28 o 
  -2  16  12        9.23        5.69      4.21 o 
  -1  16  12       33.02       33.27      4.97 o 
   0  16  12       30.47       33.26      5.08 o 
   1  16  12       17.95       27.07      5.44 o 
   2  16  12        0.07        0.07      3.69 o 
   3  16  12        6.86        3.95      3.92 o 
   4  16  12       20.85       26.46      5.64 o 
  -4  17  12       57.77       59.25      6.35 o 
  -3  17  12       20.89       26.70      5.59 o 
  -2  17  12        4.33        4.17      4.99 o 
  -1  17  12        1.63        3.73      4.12 o 
   0  17  12        3.45        0.40      4.07 o 
   1  17  12       32.33       34.35      5.13 o 
   2  17  12        8.27       13.17      6.25 o 
   3  17  12        8.64        5.64      6.77 o 
  -2  18  12        0.81        4.32      4.99 o 
  -1  18  12        3.91        2.94      4.79 o 
   0  18  12        0.63        3.20      4.25 o 
   1  18  12       12.05       10.94      4.43 o 
  -9   0  13        3.46       -5.03      5.03 o 
  -7   0  13       25.80       35.59     11.80 o 
  -5   0  13        0.01       -6.00      6.00 o 
  -3   0  13        8.64       -0.11      6.08 o 
  -1   0  13      329.46      334.22     17.52 o 
   1   0  13       11.15       12.96      3.98 o 
   3   0  13       36.49       26.65      4.38 o 
   5   0  13        0.20       -4.63      4.63 o 
   7   0  13       17.79       16.19      6.19 o 
   9   0  13        8.35       16.48      8.91 o 
  -9   1  13        1.31        0.60      5.01 o 
  -8   1  13       15.38       16.83      4.20 o 
  -7   1  13       14.99       12.67      4.11 o 
  -6   1  13        3.48       -3.14      3.30 o 
  -5   1  13        2.87        2.08      3.90 o 
  -4   1  13        4.99        3.88      5.75 o 
  -3   1  13        0.43       -0.19      4.15 o 
  -2   1  13        7.23       11.24      4.69 o 
  -1   1  13       24.97       23.07      5.18 o 
   0   1  13        4.93       -0.85      2.58 o 
   1   1  13       17.85        9.98      2.83 o 
   2   1  13       37.22       44.69      3.67 o 
   3   1  13       16.77       14.23      4.27 o 
   4   1  13       63.15       69.29      4.21 o 
   5   1  13       22.21       25.27      3.16 o 
   6   1  13        1.62        1.79      2.57 o 
   7   1  13       66.16       81.91      6.01 o 
   8   1  13        0.24        1.87      5.87 o 
   9   1  13        0.20        1.87      6.35 o 
  -9   2  13        0.78        5.48      4.26 o 
  -8   2  13        3.69       -3.48      3.71 o 
  -7   2  13        1.19       -1.75      3.40 o 
  -6   2  13       58.49       66.93      5.53 o 
  -5   2  13        0.50       -0.75      3.64 o 
  -4   2  13       18.11       25.46      5.52 o 
  -3   2  13        4.92        9.65      4.72 o 
  -2   2  13       16.64       16.38      5.00 o 
  -1   2  13      105.33      101.33      5.74 o 
   0   2  13        4.22        3.92      3.27 o 
   1   2  13       49.16       49.46      3.80 o 
   2   2  13       23.61       18.31      2.75 o 
   3   2  13       16.27       13.16      2.85 o 
   4   2  13       31.52       37.17      4.63 o 
   5   2  13        9.77        8.36      2.86 o 
   6   2  13      115.96      103.00      4.92 o 
   7   2  13        1.37        2.20      3.41 o 
   8   2  13        5.45        5.86      6.10 o 
   9   2  13        0.16        2.76      6.49 o 
  -9   3  13        0.68        0.48      4.19 o 
  -8   3  13        9.11        7.93      4.18 o 
  -7   3  13       22.64       23.69      4.39 o 
  -6   3  13        3.22        1.02      4.03 o 
  -5   3  13       36.46       36.74      5.36 o 
  -4   3  13        0.01       -1.67      4.42 o 
  -3   3  13       35.05       39.06      5.83 o 
  -2   3  13        7.06        7.03      4.57 o 
  -1   3  13        3.58        1.32      4.43 o 
   0   3  13        1.75        0.84      3.19 o 
   1   3  13       30.11       26.99      3.33 o 
   2   3  13        2.41        3.26      3.35 o 
   3   3  13       29.72       31.32      2.97 o 
   4   3  13        1.99        1.10      2.28 o 
   5   3  13        0.07       -2.22      2.22 o 
   6   3  13       12.10       17.40      2.98 o 
   7   3  13        4.28        2.36      4.51 o 
   8   3  13        3.93        9.73      6.08 o 
  -9   4  13        0.33       -2.19      6.15 o 
  -8   4  13        6.67        9.92      4.19 o 
  -7   4  13        4.82        7.94      5.12 o 
  -6   4  13       70.88       71.13      7.08 o 
  -5   4  13       38.33       37.62      5.21 o 
  -4   4  13       34.03       45.12      6.46 o 
  -3   4  13       45.74       42.06      5.99 o 
  -2   4  13       15.21       14.78      8.12 o 
  -1   4  13        0.46       -1.66      4.05 o 
   0   4  13        5.68        8.57      3.43 o 
   1   4  13       17.98       20.58      5.71 o 
   2   4  13        3.19        5.58      2.80 o 
   3   4  13       10.11       13.54      2.63 o 
   4   4  13       40.46       35.17      3.06 o 
   5   4  13        0.57       -0.11      2.21 o 
   6   4  13       13.33       14.91      2.55 o 
   7   4  13        0.06       -2.53      4.30 o 
   8   4  13       22.26       19.48      4.27 o 
  -9   5  13        3.98        8.12      4.42 o 
  -8   5  13        5.16        5.85      3.88 o 
  -7   5  13        0.07        1.27      3.57 o 
  -6   5  13        1.15        3.03      5.82 o 
  -5   5  13        8.21        9.57      4.35 o 
  -4   5  13      268.70      333.97     14.91 o 
  -3   5  13        3.48        0.96      7.81 o 
  -2   5  13        1.05        2.67      4.19 o 
  -1   5  13        1.87       -0.34      3.17 o 
   0   5  13        9.61        5.25      3.35 o 
   1   5  13      174.66      186.96      7.37 o 
   2   5  13      161.86      169.55      7.03 o 
   3   5  13        5.84        9.55      3.78 o 
   4   5  13        2.77       -0.72      2.44 o 
   5   5  13        3.38       -0.61      2.88 o 
   6   5  13       15.48        9.96      3.47 o 
   7   5  13        4.89        5.28      4.38 o 
   8   5  13       18.78       23.73      4.99 o 
  -9   6  13        6.75       13.72      4.56 o 
  -8   6  13        4.58        3.65      4.02 o 
  -7   6  13        2.92       -1.44      4.22 o 
  -6   6  13        6.49       -3.52      4.08 o 
  -5   6  13       28.30       33.77      5.48 o 
  -4   6  13        1.99        4.54      5.07 o 
  -3   6  13       21.57       18.74      5.31 o 
  -2   6  13        1.30        1.33      3.25 o 
  -1   6  13       20.19       18.18      5.31 o 
   0   6  13       14.62       12.25      3.73 o 
   1   6  13        0.24        2.96      3.40 o 
   2   6  13        8.48       10.80      3.52 o 
   3   6  13        5.85        3.30      3.08 o 
   4   6  13       18.16       29.58      4.69 o 
   5   6  13       14.76        7.72      2.78 o 
   6   6  13       14.45       26.47      4.63 o 
   7   6  13        6.28        5.53      9.75 o 
   8   6  13       60.40       67.29     15.28 o 
  -8   7  13        3.31       -0.33      4.40 o 
  -7   7  13        6.29        0.36      4.32 o 
  -6   7  13       10.71        1.61      4.38 o 
  -5   7  13       75.00       81.51     10.08 o 
  -4   7  13       18.21       21.62      5.77 o 
  -3   7  13        0.01       -2.17      4.34 o 
  -2   7  13       25.82       32.43      4.30 o 
  -1   7  13       42.31       37.52      4.36 o 
   0   7  13        0.74        0.68      3.30 o 
   1   7  13       11.37        8.85      3.64 o 
   2   7  13        1.64       -3.09      3.72 o 
   3   7  13       12.12       19.02      3.74 o 
   4   7  13       36.61       33.35      4.01 o 
   5   7  13       13.44       12.52      3.39 o 
   6   7  13        0.59       -0.67      2.85 o 
   7   7  13        1.38       -2.95      4.30 o 
   8   7  13       10.80        6.78     10.13 o 
  -8   8  13        1.68       -4.43      4.43 o 
  -7   8  13        6.07        4.51      4.71 o 
  -6   8  13        0.40       -1.93      3.91 o 
  -5   8  13        5.93        5.89      5.37 o 
  -4   8  13       10.83       11.33      6.70 o 
  -3   8  13       99.81      101.63      8.08 o 
  -2   8  13        1.27        5.52      3.48 o 
  -1   8  13        0.92        0.93      3.44 o 
   0   8  13        1.21        1.30      3.30 o 
   1   8  13        9.65        4.78      3.56 o 
   2   8  13       94.32      105.04      5.97 o 
   3   8  13       84.05       90.13      9.81 o 
   4   8  13        4.80        9.06      3.35 o 
   5   8  13       21.92       20.53      3.68 o 
   6   8  13        0.18       -2.52      2.87 o 
   7   8  13        0.24        0.99      4.12 o 
  -8   9  13        0.11        1.07      4.80 o 
  -7   9  13       11.73        7.23      4.69 o 
  -6   9  13        0.39       -0.74      5.23 o 
  -5   9  13        2.16        8.50      9.47 o 
  -4   9  13        0.58       -4.52      4.52 o 
  -3   9  13       91.15      101.56      6.29 o 
  -2   9  13       36.01       33.29      4.49 o 
  -1   9  13        0.22       -2.61      3.31 o 
   0   9  13        1.27       -0.89      3.44 o 
   1   9  13       18.93       14.85      4.01 o 
   2   9  13        5.37        5.68      3.53 o 
   3   9  13       45.76       43.31      4.99 o 
   4   9  13        0.25       -5.00      5.11 o 
   5   9  13        6.93       16.19      3.59 o 
   6   9  13        5.88        4.99      3.20 o 
   7   9  13        2.97        5.16      4.73 o 
  -7  10  13       10.09        9.82      4.82 o 
  -6  10  13        9.19       10.75      4.75 o 
  -5  10  13       33.24       46.65      6.95 o 
  -4  10  13        3.15        6.32      7.04 o 
  -3  10  13        0.02       -2.38      4.55 o 
  -2  10  13       46.17       45.62      5.03 o 
  -1  10  13        0.27        1.75      3.55 o 
   0  10  13       15.16       10.83      3.81 o 
   1  10  13        6.65       -3.36      3.36 o 
   2  10  13       17.71       20.06      5.79 o 
   3  10  13        8.02       -0.64      3.56 o 
   4  10  13        9.27        8.53      3.62 o 
   5  10  13       12.97        9.00      3.32 o 
   6  10  13        5.08        2.54      3.24 o 
   7  10  13       40.91       49.56     15.38 o 
  -7  11  13        7.50        2.82      6.47 o 
  -6  11  13        0.62        2.86      4.35 o 
  -5  11  13        5.29        8.56      5.50 o 
  -4  11  13        0.10        8.11      5.20 o 
  -3  11  13       19.62       10.25      4.05 o 
  -2  11  13        3.90        6.30      3.73 o 
  -1  11  13        0.02        2.30      3.50 o 
   0  11  13        0.21       -0.16      3.58 o 
   1  11  13        0.11       -3.30      3.30 o 
   2  11  13       46.67       57.47      5.29 o 
   3  11  13       17.77       22.67      4.26 o 
   4  11  13       48.33       66.33      5.28 o 
   5  11  13       10.21       13.23      3.86 o 
   6  11  13        8.20        7.72      3.51 o 
  -6  12  13        5.05        2.94      5.78 o 
  -5  12  13       17.88       18.67      6.19 o 
  -4  12  13        1.94        3.04      5.10 o 
  -3  12  13       47.20       47.14      5.52 o 
  -2  12  13        0.72       -3.57      3.57 o 
  -1  12  13       25.25       23.98      4.48 o 
   0  12  13       50.82       55.28      8.44 o 
   1  12  13       23.14       18.85      4.26 o 
   2  12  13       18.40       11.92      4.04 o 
   3  12  13       12.47        8.05      4.86 o 
   4  12  13        5.27        5.02      3.70 o 
   5  12  13       61.86       62.19      5.32 o 
   6  12  13        5.80       11.61      3.83 o 
  -6  13  13        3.42       -0.46      5.59 o 
  -5  13  13       18.27       10.98      5.99 o 
  -4  13  13        1.70       -0.61      5.22 o 
  -3  13  13        9.44       12.14      4.34 o 
  -2  13  13        9.82        9.80      5.73 o 
  -1  13  13        1.74        4.74      3.93 o 
   0  13  13        1.48       -3.79      5.67 o 
   1  13  13       46.41       52.14     13.43 o 
   2  13  13       28.03       25.18      5.99 o 
   3  13  13       18.54       17.16      4.30 o 
   4  13  13        2.45        5.68      3.74 o 
   5  13  13        2.92        5.16      3.83 o 
  -5  14  13        0.58       -2.40      5.39 o 
  -4  14  13       38.67       38.01      6.05 o 
  -3  14  13        0.28        2.54      4.00 o 
  -2  14  13        0.05       -3.50      3.98 o 
  -1  14  13        1.13        0.00      3.98 o 
   0  14  13        1.13       -3.44      3.44 o 
   1  14  13        2.30        2.30      3.84 o 
   2  14  13        6.20        5.62      3.90 o 
   3  14  13        2.17        1.37      4.02 o 
   4  14  13        0.00        2.89      3.72 o 
  -4  15  13        3.27       14.12      4.93 o 
  -3  15  13       18.00       14.93      4.80 o 
  -2  15  13        0.07       -0.57      4.05 o 
  -1  15  13        0.53        2.58      4.08 o 
   0  15  13       29.35       33.01      5.32 o 
   1  15  13        0.01       -2.55      3.88 o 
   2  15  13       11.91       11.33      4.28 o 
   3  15  13        2.76        4.81      3.94 o 
  -3  16  13        0.02       -0.20      6.73 o 
  -2  16  13        3.20        0.22      4.09 o 
  -1  16  13       18.58       12.82      4.61 o 
   0  16  13        4.65       11.97      4.38 o 
   1  16  13        0.69        0.03      6.70 o 
   2  16  13        9.71        8.33      4.29 o 
  -8   0  14       11.72       10.51      8.33 o 
  -6   0  14       11.86       10.71      8.80 o 
  -4   0  14       30.61       36.47      9.19 o 
  -2   0  14       25.08       42.30      8.83 o 
   0   0  14       95.81       89.81      9.87 o 
   2   0  14        6.03       -3.63      3.63 o 
   4   0  14       19.86       17.96      7.99 o 
   6   0  14       18.27       11.45      4.53 o 
  -8   1  14        0.56        2.29      5.65 o 
  -7   1  14        8.31        1.46      5.58 o 
  -6   1  14        2.75        2.04      8.30 o 
  -5   1  14        0.99       -4.93      4.93 o 
  -4   1  14        0.04       -4.63      4.63 o 
  -3   1  14        1.66        0.62      6.56 o 
  -2   1  14       15.80        9.02      8.20 o 
  -1   1  14      241.20      227.46     11.14 o 
   0   1  14       88.20       87.06     12.45 o 
   1   1  14        7.77        8.62      3.04 o 
   2   1  14        5.16        1.39      2.72 o 
   3   1  14        4.15        6.65      2.79 o 
   4   1  14       18.25       19.62      3.29 o 
   5   1  14        0.24       -2.78      2.78 o 
   6   1  14        6.72        3.68      3.13 o 
   7   1  14       28.40       37.45      4.81 o 
  -8   2  14       12.04       13.33      6.60 o 
  -7   2  14        0.02       -4.82      4.82 o 
  -6   2  14       57.91       52.38      9.49 o 
  -5   2  14        3.21        6.81      4.99 o 
  -4   2  14       81.20       68.34     11.04 o 
  -3   2  14       61.79       78.39      7.43 o 
  -2   2  14       93.91       90.44      7.71 o 
  -1   2  14       22.51       22.83      7.82 o 
   0   2  14       12.42       10.71      4.66 o 
   1   2  14       21.68       25.08      3.91 o 
   2   2  14        1.01        4.42      2.79 o 
   3   2  14        0.41       -0.03      2.73 o 
   4   2  14        1.89       -1.49      4.01 o 
   5   2  14       96.38      103.33      5.75 o 
   6   2  14       11.18       10.14      3.20 o 
   7   2  14        0.89       -0.67      6.17 o 
  -8   3  14        0.33        9.53      6.32 o 
  -7   3  14        0.32        1.23      4.97 o 
  -6   3  14       36.63       35.19     12.66 o 
  -5   3  14        4.93        6.94      7.62 o 
  -4   3  14      108.34      111.45      8.55 o 
  -3   3  14        9.67        3.51      4.85 o 
  -2   3  14       44.73       34.77      6.05 o 
  -1   3  14       22.23       24.96      5.62 o 
   0   3  14       49.87       47.61      4.75 o 
   1   3  14        9.38        7.47      3.47 o 
   2   3  14        4.36        2.98      2.89 o 
   3   3  14        2.60        2.07      2.86 o 
   4   3  14        7.84        6.08      3.01 o 
   5   3  14       16.15       16.66      3.37 o 
   6   3  14        2.94        1.62      2.97 o 
   7   3  14        4.57        3.98      4.79 o 
  -8   4  14       13.98       12.54      6.30 o 
  -7   4  14       15.64       17.51     10.58 o 
  -6   4  14       70.39       80.29      8.79 o 
  -5   4  14        8.05        8.38      5.10 o 
  -4   4  14       49.47       63.57      8.69 o 
  -3   4  14       27.31       24.74      9.32 o 
  -2   4  14       26.82       23.79      5.79 o 
  -1   4  14        9.99        8.47      4.89 o 
   0   4  14        1.26        5.17      3.55 o 
   1   4  14        0.19        4.13      3.27 o 
   2   4  14        8.08        8.74      4.34 o 
   3   4  14        9.56       10.97      4.25 o 
   4   4  14       32.20       32.06      3.63 o 
   5   4  14       25.92       27.76      3.13 o 
   6   4  14       24.28       24.99      3.52 o 
   7   4  14       36.82       47.42     11.97 o 
  -8   5  14        0.99        5.66      6.03 o 
  -7   5  14        1.44       -3.49      5.33 o 
  -6   5  14        0.96       -0.45      5.20 o 
  -5   5  14        2.50        3.93      8.89 o 
  -4   5  14        2.07        1.44      5.23 o 
  -3   5  14       40.87       40.34      6.35 o 
  -2   5  14       18.42       13.78      5.26 o 
  -1   5  14       95.97      101.42      7.75 o 
   0   5  14        1.44        3.82      4.96 o 
   1   5  14        0.31        0.04      5.14 o 
   2   5  14        0.37       -0.28      4.06 o 
   3   5  14       40.45       37.90      4.33 o 
   4   5  14       21.05       19.42      7.08 o 
   5   5  14        9.19        8.31      3.48 o 
   6   5  14        0.00        1.63      5.07 o 
   7   5  14        1.31        7.08      4.72 o 
  -7   6  14       23.97       18.27      6.78 o 
  -6   6  14        1.70       -4.21      8.12 o 
  -5   6  14        0.11       -0.52      9.26 o 
  -4   6  14       10.67       14.66      5.83 o 
  -3   6  14       26.66       24.88      6.81 o 
  -2   6  14       69.36       77.98      7.42 o 
  -1   6  14       45.82       47.71      6.30 o 
   0   6  14       23.51       31.64      4.54 o 
   1   6  14       56.21       52.19      4.93 o 
   2   6  14       31.21       35.07      4.86 o 
   3   6  14       54.38       64.01      5.64 o 
   4   6  14       17.45       21.67      3.93 o 
   5   6  14        4.43        4.93      3.34 o 
   6   6  14        6.10       -2.11      3.58 o 
   7   6  14        5.27       10.76      5.12 o 
  -7   7  14        8.78        1.18      5.67 o 
  -6   7  14       28.87       23.64      6.61 o 
  -5   7  14        0.42       -0.51      5.35 o 
  -4   7  14       40.78       39.86      6.84 o 
  -3   7  14       40.74       45.15      6.73 o 
  -2   7  14       89.00       91.93      7.72 o 
  -1   7  14       43.27       47.58      5.14 o 
   0   7  14       12.76       22.88      5.24 o 
   1   7  14        0.07        4.51      3.75 o 
   2   7  14       44.44       46.90      4.88 o 
   3   7  14        6.17       14.01      3.79 o 
   4   7  14        7.21        3.38      3.44 o 
   5   7  14       21.81       29.78      4.09 o 
   6   7  14        2.73       -0.29      6.96 o 
  -7   8  14       22.92       18.06      7.96 o 
  -6   8  14        5.35        6.74      5.76 o 
  -5   8  14        0.19       -3.00      5.13 o 
  -4   8  14       13.02       13.95      9.14 o 
  -3   8  14       54.24       53.25      7.10 o 
  -2   8  14       21.67       28.35     12.22 o 
  -1   8  14        1.96        1.85      3.82 o 
   0   8  14       33.05       40.56      4.86 o 
   1   8  14       77.65       82.23      5.83 o 
   2   8  14       47.10       59.20      5.22 o 
   3   8  14       27.10       39.13      4.68 o 
   4   8  14        6.67       15.10      4.02 o 
   5   8  14       10.28       23.20      4.05 o 
   6   8  14        0.93        0.26      3.30 o 
  -6   9  14        0.08       -5.26      5.26 o 
  -5   9  14        0.35       -6.07      6.07 o 
  -4   9  14       38.20       48.25      7.40 o 
  -3   9  14        7.83        4.80     12.15 o 
  -2   9  14       12.65       16.55      5.34 o 
  -1   9  14        1.85        4.77      3.95 o 
   0   9  14        0.49        6.08      3.98 o 
   1   9  14        1.77        0.65      3.91 o 
   2   9  14        1.75       -3.60      3.60 o 
   3   9  14       28.57       37.38      8.90 o 
   4   9  14       15.50       17.82      4.07 o 
   5   9  14       21.01       31.36      4.40 o 
   6   9  14        4.65        7.73      3.68 o 
  -6  10  14       23.32        9.83      8.13 o 
  -5  10  14        0.59       -0.25      9.84 o 
  -4  10  14        6.16        3.24      5.23 o 
  -3  10  14        9.93       16.68      5.86 o 
  -2  10  14       22.66       15.56      5.49 o 
  -1  10  14        1.84        5.01      3.97 o 
   0  10  14        1.61       -3.58      3.58 o 
   1  10  14       13.45       14.20      4.22 o 
   2  10  14       82.53       83.40      5.98 o 
   3  10  14        2.62       -0.94      3.68 o 
   4  10  14        4.08       11.99      4.06 o 
   5  10  14       18.79       16.31      4.22 o 
  -5  11  14       14.51       19.81      6.60 o 
  -4  11  14       24.50       30.44      6.75 o 
  -3  11  14        1.57        1.44      5.02 o 
  -2  11  14        0.23       -3.60      3.60 o 
  -1  11  14       33.42       30.77      4.81 o 
   0  11  14        2.54        2.06      3.98 o 
   1  11  14       16.35       18.82      4.49 o 
   2  11  14       28.05       27.31      4.85 o 
   3  11  14       23.08       23.99      4.58 o 
   4  11  14       25.99       28.98      4.61 o 
   5  11  14        2.81       -3.31      8.63 o 
  -5  12  14        7.81        0.48      7.76 o 
  -4  12  14        0.33       -5.02      5.02 o 
  -3  12  14        0.01       -0.30      6.48 o 
  -2  12  14        0.07       -3.49      3.49 o 
  -1  12  14        0.51       -3.72      3.72 o 
   0  12  14        8.76        8.24      4.53 o 
   1  12  14        3.26        4.55      4.15 o 
   2  12  14        1.12        0.85      3.91 o 
   3  12  14        8.33       12.73      4.24 o 
   4  12  14        0.35       -3.61      3.84 o 
  -4  13  14       24.38       32.37      6.87 o 
  -3  13  14        3.18        1.15      6.63 o 
  -2  13  14        7.03        8.24      4.25 o 
  -1  13  14        0.05        0.58      6.09 o 
   0  13  14        4.81        4.08      4.22 o 
   1  13  14       20.74       25.77      4.86 o 
   2  13  14       22.42       21.72      6.21 o 
   3  13  14       14.41       19.79      4.68 o 
  -2  14  14        5.44       -2.72      3.99 o 
  -1  14  14       13.65       18.70      4.69 o 
   0  14  14       16.97       16.19      4.64 o 
   1  14  14        0.42        1.65      5.11 o 
  -7   0  15        0.64        5.72      8.10 o 
  -5   0  15        1.60       -7.74      7.74 o 
  -3   0  15      115.94      111.48     12.78 o 
  -1   0  15      196.49      190.84     15.50 o 
   1   0  15       63.70       86.67      9.84 o 
   3   0  15       42.60       47.38      5.89 o 
   5   0  15        0.56       -1.88      4.44 o 
  -7   1  15        0.55       -1.35      8.75 o 
  -6   1  15        2.70        2.44      5.63 o 
  -5   1  15       54.54       74.63      8.42 o 
  -4   1  15       13.65       13.55      7.82 o 
  -3   1  15        0.18       -1.08      5.03 o 
  -2   1  15        2.93       -4.81      4.81 o 
  -1   1  15        0.65        2.93      5.17 o 
   0   1  15        9.46       16.00      5.33 o 
   1   1  15        6.77       -0.03      4.32 o 
   2   1  15        1.78        0.49      3.35 o 
   3   1  15        2.36        6.48      3.18 o 
   4   1  15        2.55        4.35      3.16 o 
   5   1  15        5.08       -3.04      3.04 o 
   6   1  15       22.76       28.11      3.90 o 
  -7   2  15        0.09        7.76      5.97 o 
  -6   2  15        0.18       -3.79      5.14 o 
  -5   2  15       54.44       60.55      9.40 o 
  -4   2  15        2.12        5.24      8.56 o 
  -3   2  15       25.26       28.31      6.39 o 
  -2   2  15        1.50       -2.43      8.40 o 
  -1   2  15       40.84       45.22      6.49 o 
   0   2  15        5.59        3.62     13.89 o 
   1   2  15        6.80        5.50      4.65 o 
   2   2  15        1.81       -3.14      3.14 o 
   3   2  15        0.84       -2.87      2.87 o 
   4   2  15        2.39        6.40      3.27 o 
   5   2  15        7.56       10.85      3.51 o 
   6   2  15       20.14       21.93      3.69 o 
  -6   3  15        3.10       -3.37     10.37 o 
  -5   3  15       32.89       33.29      6.98 o 
  -4   3  15        0.99        5.43      5.54 o 
  -3   3  15        6.61        3.34      5.14 o 
  -2   3  15        9.99        6.33      5.33 o 
  -1   3  15        6.25        2.87      5.02 o 
   0   3  15       22.42       22.44      7.43 o 
   1   3  15        0.62       -4.12      4.12 o 
   2   3  15       15.57        8.41      3.78 o 
   3   3  15        2.41        0.68      3.93 o 
   4   3  15        3.52        2.33      3.11 o 
   5   3  15        0.00        0.28      3.15 o 
   6   3  15        0.01       -2.98      2.98 o 
  -6   4  15        8.73       17.09     13.85 o 
  -5   4  15       11.14       16.32      6.28 o 
  -4   4  15       12.57       14.87      5.97 o 
  -3   4  15        3.43        0.25      6.22 o 
  -2   4  15       25.55       15.05      5.68 o 
  -1   4  15       51.31       64.38      7.82 o 
   0   4  15       39.86       37.77      9.31 o 
   1   4  15        7.51       -0.52      4.25 o 
   2   4  15        0.94       -2.16      4.66 o 
   3   4  15       13.08        8.98      3.82 o 
   4   4  15        6.16        9.12      3.75 o 
   5   4  15       44.69       52.97      5.37 o 
  -6   5  15       64.03       70.57      8.98 o 
  -5   5  15        7.72        8.95      5.76 o 
  -4   5  15       21.37       33.70      6.72 o 
  -3   5  15       13.56       22.29      6.08 o 
  -2   5  15        5.39       -2.23      5.77 o 
  -1   5  15        0.02       -4.63      4.63 o 
   0   5  15       13.47       10.27      5.27 o 
   1   5  15       24.64       26.04      6.40 o 
   2   5  15       18.32       34.76      4.66 o 
   3   5  15        4.60       -0.39      5.17 o 
   4   5  15        4.63        3.40      3.74 o 
   5   5  15        1.48       11.53      3.90 o 
  -6   6  15        1.81        4.47      5.79 o 
  -5   6  15        0.26       -2.54     10.26 o 
  -4   6  15       11.64       17.14      6.09 o 
  -3   6  15        4.57        3.08      5.13 o 
  -2   6  15        2.20       -1.26      5.07 o 
  -1   6  15       10.34       10.32      5.23 o 
   0   6  15        4.58        3.07      5.13 o 
   1   6  15        0.88        3.00      3.85 o 
   2   6  15        9.34       12.75      3.99 o 
   3   6  15       73.26       88.06      5.91 o 
   4   6  15        0.00        0.30      3.70 o 
   5   6  15       35.79       51.08      5.52 o 
  -5   7  15       10.55        4.36      9.94 o 
  -4   7  15       25.75       42.98      9.15 o 
  -3   7  15       52.70       46.21      7.00 o 
  -2   7  15       15.69       20.47      6.02 o 
  -1   7  15       12.87       11.90      5.51 o 
   0   7  15       63.77       80.69     12.96 o 
   1   7  15       66.63       72.77      7.44 o 
   2   7  15        0.09        4.92      3.99 o 
   3   7  15       11.89        9.64      4.22 o 
   4   7  15        4.10        2.33      3.76 o 
   5   7  15        0.00       16.96      9.00 o 
  -5   8  15       25.95       23.79      6.67 o 
  -4   8  15       13.95       10.24      5.84 o 
  -3   8  15       25.61       34.50      6.91 o 
  -2   8  15        0.36        6.96      5.38 o 
  -1   8  15       23.54       24.69      6.14 o 
   0   8  15       22.81       21.85      4.74 o 
   1   8  15        4.51        2.60      4.02 o 
   2   8  15        2.46        1.59      3.80 o 
   3   8  15       41.23       49.77      5.22 o 
   4   8  15        2.00        8.19      4.04 o 
  -4   9  15       13.44       24.18     13.82 o 
  -3   9  15        0.00        6.74      5.70 o 
  -2   9  15       68.55       82.60      8.13 o 
  -1   9  15       29.41       37.37      6.44 o 
   0   9  15       50.55       56.47      5.83 o 
   1   9  15        8.59        7.33      4.18 o 
   2   9  15       28.98       33.03      4.83 o 
   3   9  15       20.28       22.32      4.65 o 
  -3  10  15        0.14        2.01      6.34 o 
  -2  10  15       30.07       31.52      6.56 o 
  -1  10  15        0.26        2.35      5.21 o 
   0  10  15       24.25       25.00      5.02 o 
   1  10  15       12.27       20.39      4.72 o 
   2  10  15        1.74       -0.09      3.99 o 
   3  10  15        7.20        2.13      4.13 o 
  -2  11  15       11.97       10.82      5.89 o 
  -1  11  15        4.72        3.47      5.04 o 
   0  11  15       48.76       56.81      5.93 o 
   1  11  15       24.74       28.34      5.08 o 
   2  11  15       22.16       28.54     10.48 o 
  -4   0  16        7.91        3.36      8.24 o 
  -2   0  16       67.51       76.44     11.77 o 
   0   0  16      133.80      135.14     12.78 o 
   2   0  16       31.52       26.49      8.16 o 
   4   0  16        0.07       -0.42      7.12 o 
  -4   1  16        1.89       -0.10      5.45 o 
  -3   1  16       86.56      102.41     10.54 o 
  -2   1  16       13.89       17.24      6.16 o 
  -1   1  16       10.04       18.02      6.35 o 
   0   1  16        9.68        8.75      5.29 o 
   1   1  16       10.76       16.33     10.12 o 
   2   1  16        6.81        6.55      5.22 o 
   3   1  16        3.78        4.71      4.51 o 
   4   1  16        0.00       -6.70      6.70 o 
  -4   2  16        0.42        4.78      5.87 o 
  -3   2  16       15.12       14.14      6.43 o 
  -2   2  16       29.04       32.95      6.85 o 
  -1   2  16        0.85        2.17     10.04 o 
   0   2  16       52.56       47.66      6.86 o 
   1   2  16        4.58        5.78      5.09 o 
   2   2  16       20.29       17.08      5.42 o 
   3   2  16        2.79        1.58      4.61 o 
  -4   3  16        2.99       -4.85      5.46 o 
  -3   3  16       17.67        8.27      9.28 o 
  -2   3  16       10.66       15.83      6.16 o 
  -1   3  16        1.95       -0.10      5.02 o 
   0   3  16        3.74       -3.70      5.65 o 
   1   3  16       17.16       27.73      5.90 o 
   2   3  16        0.56       -6.61      6.97 o 
   3   3  16        1.02       -1.26      5.99 o 
  -4   4  16       11.78        6.63      7.41 o 
  -3   4  16        1.38       -1.89      6.10 o 
  -2   4  16       29.02       20.80      6.39 o 
  -1   4  16        0.83        2.93      5.30 o 
   0   4  16        5.33        1.63      5.24 o 
   1   4  16       11.33        4.60      4.93 o 
   2   4  16        2.88       -2.87      4.30 o 
   3   4  16        0.04       -2.95      3.71 o 
  -3   5  16        0.61        0.96      5.24 o 
  -2   5  16        3.24        0.45      7.92 o 
  -1   5  16       64.91       71.08     10.08 o 
   0   5  16        9.28       -4.67      4.67 o 
   1   5  16        6.08        6.74      5.26 o 
   2   5  16        1.19        2.23      4.67 o 
   3   5  16        8.68       25.93      9.14 o 
  -3   6  16        0.04       -3.84      5.06 o 
  -2   6  16       38.87       50.79      7.28 o 
  -1   6  16       13.16       15.71      6.00 o 
   0   6  16       14.93        7.69      5.40 o 
   1   6  16        5.24       -4.48      4.48 o 
   2   6  16       15.61       16.96      5.29 o 
  -2   7  16        0.59       12.08      5.83 o 
  -1   7  16       27.24       27.28     14.20 o 
   0   7  16        0.44       12.31      5.54 o 
   1   7  16        0.30        5.68      5.02 o 
                                                 
